# Supplementary material for: AC amplification gain in organic electrochemical transistors for impedance-based single cell sensors
Source: Nat Commun. 2022 Sep 15;13:5423. doi: 10.1038/s41467-022-33094-2 (PMC9477811; doi:10.1038/s41467-022-33094-2)
Supplement: Supplementary file 3 — Source Data [file 41467_2022_33094_MOESM3_ESM.zip]

Archive with 3 entries (3 files):
- Source data/Figure 1.xlsx
- Source data/Figure 2.xlsx
- Source data/Figure 3.xlsx
