# Supplementary material for: AC amplification gain in organic electrochemical transistors for impedance-based single cell sensors
Source: Nat Commun. 2022 Sep 15;13:5423. doi: 10.1038/s41467-022-33094-2 (PMC9477811; doi:10.1038/s41467-022-33094-2)
Supplement: Supplementary file 3 — Source Data [file 41467_2022_33094_MOESM3_ESM.zip › Source data/Figure 1.xlsx]

## Sheet: Fig.1d_transfer
V_g,DC (V)	V_d,DC (V)	I_d,DC (A)
-0.20001	-5.35618e-07	-0.53562
-0.15032	-2.875e-10	-0.0002875
-0.09999	2.15876e-07	0.21588
-0.05	3.26837e-07	0.32684
7e-06	2.94358e-07	0.29436
0.05001	2.40131e-07	0.24013
0.1	1.75035e-07	0.17504
0.15	1.68826e-07	0.16883
0.20001	2.12254e-07	0.21225
0.25001	4.12373e-07	0.41237
0.3	9.9507e-07	0.99507
0.35	2.29655e-06	2.29655
0.4	4.19544e-06	4.19544
0.45	6.1839e-06	6.1839
0.5	8.0859e-06	8.0859
0.55	9.5739e-06	9.5739
0.6	1.03391e-05	10.3391
0.6	9.3905e-06	9.3905
0.55	7.20341e-06	7.20341
0.5	5.31755e-06	5.31755
0.45	3.63207e-06	3.63207
0.4	2.20346e-06	2.20346
0.35	1.11175e-06	1.11175
0.30001	4.34795e-07	0.4348
0.25	9.452e-08	0.09452
0.20016	-3.84082e-08	-0.03841
0.15	-6.803e-08	-0.06803
0.1	-8.241e-08	-0.08241
0.05	-9.298e-08	-0.09298
2e-06	-1.2552e-07	-0.12552
-0.05	-1.9104e-07	-0.19104
-0.1	-3.0079e-07	-0.30079
-0.15002	-5.6825e-07	-0.56825
-0.2	-0.2	-0.000167974
-0.15	-0.2	-0.000159803
-0.1	-0.2	-0.000149912
-0.04999	-0.2	-0.000138495
7e-06	-0.2	-0.000125642
0.05001	-0.2	-0.000111615
0.10001	-0.2	-9.6722e-05
0.15004	-0.2	-8.16727e-05
0.2	-0.2	-6.72565e-05
0.25	-0.2	-5.43423e-05
0.3	-0.2	-4.3094e-05
0.35	-0.2	-3.3051e-05
0.4	-0.2	-2.43357e-05
0.45	-0.2	-1.74648e-05
0.5	-0.2	-1.25658e-05
0.55	-0.2	-9.3097e-06
0.6	-0.2	-7.39912e-06
0.6	-0.2	-7.00989e-06
0.55	-0.2	-8.18677e-06
0.5	-0.2	-1.07086e-05
0.45	-0.2	-1.49035e-05
0.4	-0.2	-2.11031e-05
0.35	-0.2	-2.94234e-05
0.3	-0.2	-3.98089e-05
0.25	-0.2	-5.21874e-05
0.20001	-0.2	-6.6396e-05
0.14986	-0.2	-8.18887e-05
0.10025	-0.2	-9.74876e-05
0.05	-0.2	-0.000112704
2e-06	-0.2	-0.000126515
-0.05	-0.2	-0.000138905
-0.1	-0.2	-0.000149795
-0.15001	-0.2	-0.000159238
-0.20002	-0.2	-0.000167366
-0.2	-0.3	-0.000238151
-0.15015	-0.3	-0.000223372
-0.1	-0.3	-0.000206192
-0.05	-0.3	-0.000187049
7e-06	-0.3	-0.000166253
0.05001	-0.3	-0.000144523
0.1	-0.3	-0.000122704
0.15	-0.3	-0.000101924
0.19999	-0.29999	-8.27931e-05
0.25	-0.3	-6.52669e-05
0.3	-0.3	-4.95399e-05
0.35	-0.3	-3.63234e-05
0.4	-0.3	-2.59261e-05
0.45	-0.3	-1.82164e-05
0.5	-0.3	-1.28657e-05
0.55	-0.3	-9.4284e-06
0.6	-0.3	-7.39268e-06
0.6	-0.3	-7.08563e-06
0.55	-0.3	-8.4662e-06
0.5	-0.3	-1.1257e-05
0.45	-0.3	-1.59246e-05
0.4	-0.3	-2.29481e-05
0.35	-0.3	-3.27267e-05
0.3	-0.3	-4.55197e-05
0.25	-0.3	-6.13263e-05
0.2	-0.3	-7.9796e-05
0.15	-0.3	-0.00010046
0.1	-0.3	-0.000122722
0.05006	-0.3	-0.000145414
2e-06	-0.3	-0.000167559
-0.05	-0.3	-0.000188121
-0.1	-0.3	-0.00020674
-0.15001	-0.3	-0.000223199
-0.20002	-0.3	-0.000237601
-0.2	-0.4	-0.000295689
-0.15015	-0.4	-0.000273013
-0.1	-0.4	-0.000247687
-0.04999	-0.4	-0.00022058
1.5e-05	-0.4	-0.000192504
0.05	-0.4	-0.000164711
0.1	-0.4	-0.000138015
0.15	-0.4	-0.000112741
0.2	-0.4	-8.9215e-05
0.24999	-0.39999	-6.84179e-05
0.3	-0.4	-5.09715e-05
0.35	-0.4	-3.69556e-05
0.4	-0.4	-2.61589e-05
0.45	-0.4	-1.82737e-05
0.5	-0.4	-1.28897e-05
0.55	-0.4	-9.4691e-06
0.6	-0.4	-7.53315e-06
0.6	-0.4	-7.26096e-06
0.55	-0.4	-8.6657e-06
0.5	-0.4	-1.15353e-05
0.45	-0.4	-1.63249e-05
0.4	-0.4	-2.35686e-05
0.35	-0.4	-3.37717e-05
0.3	-0.4	-4.73547e-05
0.25	-0.4	-6.45897e-05
0.2	-0.4	-8.54578e-05
0.15	-0.4	-0.000109572
0.1	-0.4	-0.000136049
0.05001	-0.4	-0.000164139
-3e-06	-0.4	-0.000192975
-0.05	-0.4	-0.000221503
-0.1	-0.4	-0.000248489
-0.15	-0.4	-0.000273233
-0.20001	-0.4	-0.000295409
-0.2	-0.5	-0.000338664
-0.15	-0.5	-0.000307577
-0.09999	-0.5	-0.000274612
-0.05	-0.5	-0.000240971
0	-0.5	-0.000207712
0.05	-0.5	-0.000175402
0.1	-0.5	-0.000144371
0.15	-0.5	-0.000115767
0.2	-0.5	-9.0498e-05
0.24999	-0.49999	-6.89185e-05
0.3	-0.5	-5.1098e-05
0.35	-0.5	-3.6942e-05
0.4	-0.5	-2.61436e-05
0.45	-0.5	-1.83148e-05
0.5	-0.5	-1.30152e-05
0.55	-0.5	-9.7581e-06
0.6	-0.5	-8.06991e-06
0.6	-0.5	-7.83744e-06
0.55	-0.5	-9.0891e-06
0.5	-0.5	-1.18731e-05
0.45	-0.5	-1.66528e-05
0.4	-0.5	-2.39421e-05
0.35	-0.5	-3.42523e-05
0.3	-0.5	-4.8027e-05
0.25	-0.5	-6.56601e-05
0.2	-0.5	-8.72943e-05
0.15	-0.5	-0.000112829
0.1	-0.5	-0.000141739
0.05	-0.5	-0.000173277
0	-0.5	-0.000206503
-0.04999	-0.5	-0.000240608
-0.10005	-0.5	-0.00027471
-0.15	-0.5	-0.000307613
-0.20001	-0.5	-0.000338348

## Sheet: Fig.1d_output
V_g,DC (V)	V_d,DC (V)	I_d,DC (A)
-0.2	-6e-06	5.61516e-07
-0.2	-0.05	-4.50176e-05
-0.19985	-0.1	-8.88225e-05
-0.20008	-0.15	-0.000130847
-0.2	-0.2	-0.000170625
-0.2	-0.25	-0.000207952
-0.2	-0.3	-0.000242527
-0.2	-0.35	-0.000273923
-0.2	-0.4	-0.000302044
-0.2	-0.45	-0.000326689
-0.2	-0.5	-0.000347832
-0.20012	-0.5	-0.000348094
-0.19998	-0.45	-0.000327079
-0.19993	-0.4	-0.000302354
-0.19989	-0.35	-0.000274061
-0.19984	-0.3	-0.000242459
-0.1998	-0.25	-0.000207829
-0.2	-0.2	-0.000170482
-0.2	-0.15	-0.000130636
-0.2	-0.1	-8.8668e-05
-0.2	-0.05	-4.48874e-05
-0.19999	-7e-06	5.05618e-07
-5e-07	-4e-06	2.2653e-09
-6.7e-06	-0.05	-3.70538e-05
6.9e-06	-0.1	-7.05707e-05
2e-07	-0.15	-0.000101101
4.6e-06	-0.2	-0.000128097
5.2e-06	-0.25	-0.000151481
5.4e-06	-0.3	-0.000171227
6.7e-06	-0.35	-0.000187513
1.41e-05	-0.4	-0.000200692
1e-07	-0.45	-0.00021133
2e-07	-0.5	-0.000219917
1e-07	-0.5	-0.000219928
0	-0.45	-0.000211927
8.7e-06	-0.4	-0.000202036
-2.2e-06	-0.35	-0.000189329
-7.78e-05	-0.3	-0.000173245
3.12e-05	-0.25	-0.000153303
7.57e-05	-0.2	-0.000129534
0.0001136	-0.15	-0.00010203
-0.0004215	-0.1	-7.10663e-05
0.0001388	-0.05	-3.68344e-05
9e-07	1e-06	2.23366e-07
0.2	-4.4e-05	6.01169e-08
0.2	-0.05	-2.29031e-05
0.2	-0.1	-4.21361e-05
0.20001	-0.15	-5.77873e-05
0.20001	-0.2	-7.02802e-05
0.2	-0.25	-8.02126e-05
0.2	-0.3	-8.8066e-05
0.2	-0.35	-9.3637e-05
0.2	-0.4	-9.699e-05
0.2	-0.45	-9.8784e-05
0.2	-0.5	-9.985e-05
0.2	-0.5	-9.9285e-05
0.2	-0.45	-9.7375e-05
0.2	-0.4	-9.5034e-05
0.2	-0.35	-9.166e-05
0.2	-0.3	-8.6738e-05
0.19999	-0.24999	-7.9845e-05
0.20001	-0.2	-7.06091e-05
0.2	-0.15	-5.84825e-05
0.19998	-0.1	-4.28947e-05
0.20006	-0.05	-2.33941e-05
0.2001	-1e-06	1.40029e-07
0.4	-4e-06	-4.12289e-07
0.4	-0.05	-9.8403e-06
0.4	-0.1	-1.69366e-05
0.4	-0.15	-2.17954e-05
0.4	-0.2	-2.46845e-05
0.4	-0.25	-2.62751e-05
0.4	-0.3	-2.71633e-05
0.4	-0.35	-2.76461e-05
0.4	-0.4	-2.78629e-05
0.4	-0.45	-2.79452e-05
0.4	-0.5	-2.79908e-05
0.4	-0.5	-2.76452e-05
0.4	-0.45	-2.70479e-05
0.4	-0.4	-2.65224e-05
0.4	-0.35	-2.59602e-05
0.4	-0.3	-2.52378e-05
0.4	-0.25	-2.41773e-05
0.4	-0.2	-2.24941e-05
0.4	-0.15	-1.97722e-05
0.4	-0.1	-1.54791e-05
0.4	-0.05	-9.1218e-06
0.4	-3e-06	-2.47141e-07
0.6	0	-2.78895e-06
0.6	-0.05	-4.31505e-06
0.6	-0.1	-5.20927e-06
0.6	-0.15	-5.73595e-06
0.6	-0.2	-6.03008e-06
0.6	-0.25	-6.20739e-06
0.6	-0.3	-6.34105e-06
0.6	-0.35	-6.4642e-06
0.6	-0.4	-6.61119e-06
0.6	-0.45	-6.85726e-06
0.6	-0.5	-7.27617e-06
0.6	-0.5	-7.16024e-06
0.6	-0.45	-6.60182e-06
0.6	-0.4	-6.22916e-06
0.6	-0.35	-5.95094e-06
0.6	-0.3	-5.70727e-06
0.6	-0.25	-5.45704e-06
0.6	-0.2	-5.17419e-06
0.6	-0.15	-4.8187e-06
0.6	-0.1	-4.31192e-06
0.6	-0.05	-3.49069e-06
0.6	0	-2.10235e-06

## Sheet: Fig 1e_OECT
time (s)	I_s,AC (uA)
0.0001	2.2477
0.0347	2.248
0.0692	2.24792
0.1037	2.24724
0.1383	2.24754
0.1728	2.24785
0.2074	2.24754
0.2419	2.24716
0.2764	2.24716
0.311	2.2467
0.3455	2.24655
0.3801	2.24655
0.4146	2.24709
0.4491	2.24686
0.4837	2.24678
0.5182	2.24701
0.5528	2.24716
0.5873	2.24686
0.6218	2.24693
0.6564	2.24724
0.6909	2.24693
0.7255	2.24701
0.76	2.24716
0.7945	2.24762
0.8291	2.24716
0.8636	2.24686
0.8982	2.24693
0.9327	2.24747
0.9672	2.24731
1.0018	2.24731
1.0363	2.24739
1.0709	2.24701
1.1054	2.24747
1.1399	2.24716
1.1745	2.24747
1.209	2.24678
1.2436	2.2464
1.2781	2.24686
1.3126	2.24747
1.3472	2.24739
1.3817	2.24754
1.4163	2.2477
1.4508	2.24792
1.4853	2.24785
1.5199	2.24815
1.5544	2.24854
1.589	2.24854
1.6235	2.24762
1.658	2.24777
1.6926	2.24785
1.7271	2.24754
1.7617	2.24731
1.7962	2.24747
1.8307	2.24724
1.8653	2.24663
1.8998	2.24609
1.9344	2.2467
1.9689	2.24632
2.0034	2.24655
2.038	2.24724
2.0725	2.24777
2.1071	2.24731
2.1416	2.2477
2.1761	2.24785
2.2107	2.248
2.2452	2.24785
2.2798	2.24747
2.3143	2.24785
2.3488	2.24724
2.3834	2.24678
2.4179	2.24739
2.4525	2.24724
2.487	2.2467
2.5215	2.2467
2.5561	2.2467
2.5906	2.24655
2.6252	2.24625
2.6597	2.24617
2.6942	2.24632
2.7288	2.24602
2.7633	2.24594
2.7979	2.24625
2.8324	2.24655
2.8669	2.24632
2.9015	2.24617
2.936	2.24701
2.9706	2.24701
3.0051	2.24625
3.0396	2.2464
3.0742	2.24716
3.1087	2.24709
3.1433	2.24678
3.1778	2.24709
3.2123	2.24678
3.2469	2.24663
3.2814	2.24609
3.316	2.24632
3.3505	2.24602
3.385	2.24556
3.4196	2.24594
3.4541	2.2464
3.4887	2.24564
3.5232	2.24541
3.5577	2.24586
3.5923	2.24632
3.6268	2.24609
3.6614	2.24594
3.6959	2.24556
3.7304	2.24503
3.765	2.24472
3.7995	2.24449
3.8341	2.2451
3.8686	2.24541
3.9031	2.24564
3.9377	2.24602
3.9722	2.24602
4.0068	2.24571
4.0413	2.24533
4.0758	2.2451
4.1104	2.24472
4.1449	2.2448
4.1795	2.24518
4.214	2.24541
4.2485	2.24503
4.2831	2.24472
4.3176	2.24495
4.3522	2.24518
4.3867	2.24548
4.4212	2.24571
4.4558	2.24586
4.4903	2.24586
4.5249	2.24564
4.5594	2.24586
4.5939	2.24594
4.6285	2.24586
4.663	2.24564
4.6976	2.24586
4.7321	2.24518
4.7666	2.2451
4.8012	2.2451
4.8357	2.24533
4.8703	2.24541
4.9048	2.24525
4.9393	2.24548
4.9739	2.24602
5.0084	2.24533
5.043	2.24464
5.0775	2.24503
5.112	2.24495
5.1466	2.2448
5.1811	2.2448
5.2157	2.24503
5.2502	2.2451
5.2847	2.2451
5.3193	2.24548
5.3538	2.24541
5.3884	2.2451
5.4229	2.2448
5.4574	2.24487
5.492	2.24464
5.5265	2.24426
5.5611	2.24464
5.5956	2.24518
5.6301	2.24464
5.6647	2.24457
5.6992	2.24457
5.7338	2.24495
5.7683	2.2448
5.8028	2.24487
5.8374	2.24426
5.8719	2.24442
5.9065	2.24411
5.941	2.24411
5.9755	2.24403
6.0101	2.24388
6.0446	2.24342
6.0792	2.24403
6.1137	2.24472
6.1482	2.24457
6.1828	2.24503
6.2173	2.24548
6.2519	2.24495
6.2864	2.2451
6.3209	2.24472
6.3555	2.24457
6.39	2.24335
6.4246	2.24281
6.4591	2.24342
6.4936	2.24388
6.5282	2.24396
6.5627	2.24358
6.5973	2.24388
6.6318	2.24419
6.6663	2.24388
6.7009	2.24358
6.7354	2.24388
6.77	2.24327
6.8045	2.2435
6.839	2.2435
6.8736	2.24403
6.9081	2.24388
6.9427	2.24396
6.9772	2.24464
7.0117	2.24464
7.0463	2.24464
7.0808	2.24426
7.1154	2.24442
7.1499	2.24365
7.1844	2.24289
7.219	2.24342
7.2535	2.24365
7.2881	2.24342
7.3226	2.24319
7.3571	2.24365
7.3917	2.24342
7.4262	2.2435
7.4608	2.24358
7.4953	2.24396
7.5298	2.24373
7.5644	2.24365
7.5989	2.24403
7.6335	2.24403
7.668	2.24319
7.7025	2.24281
7.7371	2.24258
7.7716	2.2419
7.8062	2.24213
7.8407	2.24312
7.8752	2.24373
7.9098	2.24388
7.9443	2.24419
7.9789	2.24426
8.0134	2.24388
8.0479	2.2438
8.0825	2.24335
8.117	2.24319
8.1516	2.24266
8.1861	2.24213
8.2206	2.24289
8.2552	2.24396
8.2897	2.24388
8.3243	2.24342
8.3588	2.2438
8.3933	2.24281
8.4279	2.24236
8.4624	2.24182
8.497	2.24152
8.5315	2.24159
8.566	2.24098
8.6006	2.24129
8.6351	2.24182
8.6697	2.24159
8.7042	2.24167
8.7387	2.24205
8.7733	2.24182
8.8078	2.2419
8.8424	2.2419
8.8769	2.2422
8.9114	2.24236
8.946	2.2422
8.9805	2.24243
9.0151	2.24243
9.0496	2.24213
9.0841	2.2422
9.1187	2.24258
9.1532	2.24236
9.1878	2.24197
9.2223	2.24174
9.2568	2.24174
9.2914	2.24136
9.3259	2.24113
9.3605	2.24213
9.395	2.2422
9.4295	2.24205
9.4641	2.24182
9.4986	2.24159
9.5332	2.24197
9.5677	2.2422
9.6022	2.24197
9.6368	2.24213
9.6713	2.24197
9.7059	2.24159
9.7404	2.24213
9.7749	2.24213
9.8095	2.24159
9.844	2.2419
9.8786	2.24213
9.9131	2.24205
9.9476	2.24144
9.9822	2.24091
10.0167	2.24098
10.0513	2.24045
10.0858	2.24045
10.1203	2.24129
10.1549	2.24152
10.1894	2.24068
10.224	2.24045
10.2585	2.23984
10.293	2.23984
10.3276	2.23969
10.3621	2.23984
10.3967	2.24014
10.4312	2.2403
10.4657	2.23991
10.5003	2.24022
10.5348	2.2403
10.5694	2.24007
10.6039	2.23991
10.6384	2.23999
10.673	2.23999
10.7075	2.23984
10.7421	2.23984
10.7766	2.24014
10.8111	2.23969
10.8457	2.23976
10.8802	2.2403
10.9148	2.24052
10.9493	2.24068
10.9838	2.24037
11.0184	2.2403
11.0529	2.23976
11.0875	2.23915
11.122	2.239
11.1565	2.23969
11.1911	2.23907
11.2256	2.23907
11.2602	2.23923
11.2947	2.23907
11.3292	2.23892
11.3638	2.23915
11.3983	2.23969
11.4329	2.23961
11.4674	2.23953
11.5019	2.23946
11.5365	2.23969
11.571	2.23946
11.6056	2.23923
11.6401	2.23946
11.6746	2.23991
11.7092	2.23953
11.7437	2.23869
11.7783	2.23877
11.8128	2.23824
11.8473	2.23846
11.8819	2.23923
11.9164	2.24014
11.951	2.24022
11.9855	2.24022
12.02	2.24037
12.0546	2.24037
12.0891	2.24052
12.1237	2.24007
12.1582	2.23999
12.1927	2.23976
12.2273	2.239
12.2618	2.23862
12.2964	2.239
12.3309	2.23839
12.3654	2.23831
12.4	2.23854
12.4345	2.23892
12.4691	2.23877
12.5036	2.23862
12.5381	2.23885
12.5727	2.23877
12.6072	2.23854
12.6418	2.23854
12.6763	2.2393
12.7108	2.23877
12.7454	2.23862
12.7799	2.23892
12.8145	2.23915
12.849	2.23854
12.8835	2.23892
12.9181	2.239
12.9218	2.239
12.9218	2.23877
12.9218	2.23877
12.9218	2.23877
12.9218	2.23877
12.9218	2.23877
12.9218	2.23877
12.9218	2.23877
12.9218	2.23877
12.9218	2.23877
12.9218	2.23877
12.9218	2.23877
12.9218	2.23877
12.9218	2.23877
12.9218	2.23877
12.9218	2.23877
12.9218	2.23877
12.9218	2.23877
12.9218	2.23877
12.9218	2.23877
12.9218	2.23877
12.9218	2.23877
12.9218	2.23877
12.9218	2.23877
12.9218	2.23877
12.9218	2.23877
12.9218	2.23877
12.9218	2.23877
12.9218	2.23877
12.9218	2.23877
12.9218	2.23877
12.9218	2.23877
12.9218	2.23877
12.9218	2.23877
12.9218	2.23877
12.9218	2.23877
12.9218	2.23877
12.9218	2.23877
12.9218	2.23877
12.9218	2.23877
12.9218	2.23877
12.9218	2.23877
12.9218	2.23877
12.9218	2.23877
12.9218	2.23877
12.9218	2.23877
12.9218	2.23877
12.9218	2.23877
12.9218	2.23877
12.9218	2.23877
12.9218	2.23877
12.9218	2.23877
12.9218	2.23877
12.9218	2.23877
12.9218	2.23877
12.9218	2.23877
12.9218	2.23877
12.9218	2.23877
12.9218	2.23877
12.9218	2.23877
12.9218	2.23877
12.9218	2.23877
12.9218	2.23877
12.9218	2.23877
12.9218	2.23877
12.9218	2.23877
12.9218	2.23877
12.9218	2.23877
12.9218	2.23877
12.9218	2.23877
12.9218	2.23877
12.9218	2.23877
12.9218	2.23877
12.9218	2.23877
12.9218	2.23877
12.9218	2.23877
12.9218	2.23877
12.9218	2.23877
12.9218	2.23877
12.9218	2.23877
12.9218	2.23877
12.9218	2.23877
12.9218	2.23877
12.9218	2.23877
12.9218	2.23877
12.9218	2.23877
12.9218	2.23877
12.9218	2.23877
12.9218	2.23877
12.9218	2.23877
12.9218	2.23877
12.9218	2.23877
12.9218	2.23877
12.9218	2.23877
12.9218	2.23877
12.9218	2.23877
12.9218	2.23877
12.9218	2.23877
12.9218	2.23877
12.9218	2.23877
12.9218	2.23877
12.9218	2.23877
12.9218	2.23877
12.9218	2.23877
12.9218	2.23877
12.9218	2.23877
12.9218	2.23877
12.9218	2.23877
12.9218	2.23877
12.9218	2.23877
12.9218	2.23877
12.9218	2.23877
12.9218	2.23877
12.9218	2.23877
12.9218	2.23877
12.9218	2.23877
12.9218	2.23877
12.9218	2.23877
12.9218	2.23877
12.9218	2.23877
12.9218	2.23877
12.9218	2.23877
12.9218	2.23877
12.9218	2.23877
12.9218	2.23877
12.9218	2.23877
12.9218	2.23877
12.9218	2.23877
12.9218	2.23877
12.9218	2.23877
12.9218	2.23877
12.9218	2.23877
12.9218	2.23877
12.9218	2.23877
12.9218	2.23877
12.9218	2.23877
12.9218	2.23877
13.9218	2.23831
13.9564	2.23892
13.9909	2.239
14.0255	2.23877
14.06	2.23877
14.0945	2.23877
14.1291	2.239
14.1636	2.23877
14.1982	2.23946
14.2327	2.23946
14.2672	2.239
14.3018	2.23892
14.3363	2.23869
14.3709	2.23801
14.4054	2.23778
14.4399	2.23824
14.4745	2.23877
14.509	2.23938
14.5436	2.2393
14.5781	2.23976
14.6126	2.2393
14.6472	2.23877
14.6817	2.23892
14.7163	2.23907
14.7508	2.2393
14.7853	2.24007
14.8199	2.24037
14.8544	2.23984
14.889	2.23938
14.9235	2.23885
14.958	2.23862
14.9926	2.23816
15.0271	2.23778
15.0617	2.23846
15.0962	2.23892
15.1307	2.23885
15.1653	2.23877
15.1998	2.23892
15.2344	2.23885
15.2689	2.23862
15.3034	2.23869
15.338	2.239
15.3725	2.23831
15.4071	2.23831
15.4416	2.23824
15.4761	2.23907
15.5107	2.239
15.5452	2.23923
15.5798	2.23892
15.6143	2.23938
15.6488	2.23907
15.6834	2.23938
15.7179	2.23991
15.7525	2.23969
15.787	2.23946
15.8215	2.23969
15.8561	2.23984
15.8906	2.23923
15.9252	2.23946
15.9597	2.23892
15.9942	2.23907
16.0288	2.23869
16.0633	2.23892
16.0979	2.23961
16.1324	2.2393
16.1669	2.23869
16.2015	2.23907
16.236	2.23923
16.2706	2.23946
16.3051	2.23984
16.3396	2.23984
16.3742	2.23999
16.4087	2.23953
16.4433	2.23953
16.4778	2.23969
16.5123	2.23892
16.5469	2.23869
16.5814	2.23907
16.616	2.23961
16.6505	2.23953
16.685	2.23915
16.7196	2.2393
16.7541	2.23969
16.7887	2.23999
16.8232	2.24007
16.8577	2.2403
16.8923	2.23976
16.9268	2.23969
16.9614	2.23984
16.9959	2.23953
17.0304	2.23953
17.065	2.23938
17.0995	2.23938
17.1341	2.23915
17.1686	2.23885
17.2031	2.239
17.2377	2.23984
17.2722	2.23999
17.3068	2.23969
17.3413	2.24014
17.3758	2.23991
17.4104	2.23969
17.4449	2.23976
17.4795	2.23984
17.514	2.23976
17.5485	2.23961
17.5831	2.23984
17.6176	2.2406
17.6522	2.24052
17.6867	2.24022
17.7212	2.24106
17.7558	2.24098
17.7903	2.24083
17.8249	2.24075
17.8594	2.2406
17.8939	2.2403
17.9285	2.24022
17.963	2.24022
17.9976	2.24083
18.0321	2.24052
18.0666	2.2403
18.1012	2.24022
18.1357	2.24068
18.1703	2.24068
18.2048	2.24052
18.2393	2.24068
18.2739	2.24037
18.3084	2.24007
18.343	2.24052
18.3775	2.24121
18.412	2.24106
18.4466	2.24091
18.4811	2.24121
18.5157	2.24045
18.5502	2.24037
18.5847	2.23991
18.6193	2.24022
18.6538	2.24037
18.6884	2.24022
18.7229	2.24098
18.7574	2.24129
18.792	2.24106
18.8265	2.24106
18.8611	2.24121
18.8956	2.24083
18.9301	2.24075
18.9647	2.2406
18.9992	2.24106
19.0338	2.24121
19.0683	2.24129
19.1028	2.24167
19.1374	2.24182
19.1719	2.24121
19.2065	2.24121
19.241	2.24129
19.2755	2.24144
19.3101	2.24136
19.3446	2.24136
19.3792	2.24182
19.4137	2.24182
19.4482	2.24174
19.4828	2.24213
19.5173	2.24228
19.5519	2.24167
19.5864	2.2422
19.6209	2.24197
19.6555	2.2422
19.69	2.24197
19.7246	2.24174
19.7591	2.24182
19.7936	2.24136
19.8282	2.24144
19.8627	2.24213
19.8973	2.24281
19.9318	2.24243
19.9663	2.24266
20.0009	2.24297
20.0354	2.24327
20.07	2.24281
20.1045	2.24274
20.139	2.24266
20.1736	2.24213
20.2081	2.24205
20.2427	2.24228
20.2772	2.24266
20.3117	2.2422
20.3463	2.24258
20.3808	2.24266
20.4154	2.24266
20.4499	2.24213
20.4844	2.24205
20.519	2.2422
20.5535	2.24213
20.5881	2.24205
20.6226	2.24236
20.6571	2.24297
20.6917	2.24289
20.7262	2.24281
20.7608	2.24258
20.7953	2.24281
20.8298	2.24243
20.8644	2.24251
20.8989	2.24304
20.9335	2.24274
20.968	2.24258
21.0025	2.24304
21.0371	2.24281
21.0716	2.24297
21.1062	2.24297
21.1407	2.24319
21.1752	2.24312
21.2098	2.24297
21.2443	2.24258
21.2789	2.24251
21.3134	2.24167
21.3479	2.24136
21.3825	2.2419
21.417	2.24266
21.4516	2.24258
21.4861	2.24266
21.5206	2.24274
21.5552	2.24312
21.5897	2.24304
21.6243	2.24327
21.6588	2.24312
21.6933	2.24281
21.7279	2.24243
21.7624	2.24289
21.797	2.24312
21.8315	2.24304
21.866	2.24312
21.9006	2.24319
21.9351	2.24289
21.9697	2.24304
22.0042	2.24327
22.0387	2.24335
22.0733	2.24312
22.1078	2.24304
22.1424	2.24335
22.1769	2.24335
22.2114	2.24365
22.246	2.24312
22.2805	2.24297
22.3151	2.24289
22.3496	2.24281
22.3841	2.24258
22.4187	2.24312
22.4532	2.24342
22.4878	2.24335
22.5223	2.24403
22.5568	2.2438
22.5914	2.2435
22.6259	2.24312
22.6605	2.24312
22.695	2.24304
22.7295	2.24319
22.7641	2.24365
22.7986	2.24411
22.8332	2.24365
22.8677	2.24327
22.9022	2.2435
22.9368	2.24388
22.9713	2.24388
23.0059	2.24411
23.0404	2.24419
23.0749	2.24373
23.1095	2.24289
23.144	2.24335
23.1786	2.24396
23.2131	2.24373
23.2476	2.24342
23.2822	2.2438
23.3167	2.2435
23.3513	2.24373
23.3858	2.2438
23.4203	2.24403
23.4549	2.24342
23.4894	2.24289
23.524	2.24327
23.5585	2.24335
23.593	2.24327
23.6276	2.24335
23.6621	2.24365
23.6967	2.2435
23.7312	2.24373
23.7657	2.24396
23.8003	2.2438
23.8348	2.24388
23.8694	2.24373
23.9039	2.24373
23.9384	2.24426
23.973	2.2435
24.0075	2.24396
24.0421	2.24365
24.0766	2.24419
24.1111	2.24411
24.1457	2.24426
24.1802	2.24472
24.2148	2.24426
24.2493	2.24388
24.2838	2.24426
24.3184	2.24495
24.3529	2.24464
24.3875	2.24472
24.422	2.24495
24.4565	2.24464
24.4911	2.24434
24.5256	2.24449
24.5602	2.24495
24.5947	2.24464
24.6292	2.24419
24.6638	2.24426
24.6983	2.24449
24.7329	2.24442
24.7674	2.24518
24.8019	2.24533
24.8365	2.24548
24.871	2.24487
24.9056	2.24403
24.9401	2.24457
24.9746	2.24419
25.0092	2.24442
25.0437	2.2451
25.0783	2.24503
25.1128	2.2448
25.1473	2.24495
25.1819	2.24503
25.2164	2.24525
25.251	2.2451
25.2855	2.24525
25.32	2.24556
25.3546	2.24503
25.3891	2.24495
25.4237	2.24541
25.4582	2.24579
25.4927	2.24518
25.5273	2.2448
25.5618	2.2451
25.5964	2.2451
25.6309	2.24503
25.6654	2.24495
25.7	2.24518
25.7345	2.24442
25.7691	2.24419
25.8036	2.24472
25.8381	2.24541
25.8727	2.24579
25.9072	2.24579
25.9418	2.24586
25.9763	2.24556
26.0108	2.24548
26.0454	2.24541
26.0799	2.24655
26.1145	2.24602
26.149	2.24571
26.1835	2.24632
26.2181	2.24625
26.2526	2.24609
26.2872	2.24579
26.3217	2.24586
26.3562	2.24556
26.3908	2.24564
26.4253	2.24617
26.4599	2.24709
26.4944	2.24686
26.5289	2.24632
26.5635	2.2467
26.598	2.24655
26.6326	2.24655
26.6671	2.24648
26.7016	2.24663
26.7362	2.2464
26.7707	2.24632
26.8053	2.24663
26.8398	2.2464
26.8435	2.24625
26.8435	2.24625
26.8435	2.24625
26.8435	2.24625
26.8435	2.24625
26.8435	2.24625
26.8435	2.24625
26.8435	2.24625
26.8435	2.24625
26.8435	2.24625
26.8435	2.24625
26.8435	2.24625
26.8435	2.24625
26.8435	2.24625
26.8435	2.24625
26.8435	2.24625
26.8435	2.24625
26.8435	2.24625
26.8435	2.24625
26.8435	2.24625
26.8435	2.24625
26.8435	2.24625
26.8435	2.24625
26.8435	2.24625
26.8435	2.24625
26.8435	2.24625
26.8435	2.24625
26.8435	2.24625
26.8435	2.24625
26.8435	2.24625
26.8435	2.24625
26.8435	2.24625
26.8435	2.24625
26.8435	2.24625
26.8435	2.24625
26.8435	2.24625
26.8435	2.24625
26.8435	2.24625
26.8435	2.24625
26.8435	2.24625
26.8435	2.24625
26.8435	2.24625
26.8435	2.24625
26.8435	2.24625
26.8435	2.24625
26.8435	2.24625
26.8435	2.24625
26.8435	2.24625
26.8435	2.24625
26.8435	2.24625
26.8435	2.24625
26.8435	2.24625
26.8435	2.24625
26.8435	2.24625
26.8435	2.24625
26.8435	2.24625
26.8435	2.24625
26.8435	2.24625
26.8435	2.24625
26.8435	2.24625
26.8435	2.24625
26.8435	2.24625
26.8435	2.24625
26.8435	2.24625
26.8435	2.24625
26.8435	2.24625
26.8435	2.24625
26.8435	2.24625
26.8435	2.24625
26.8435	2.24625
26.8435	2.24625
26.8435	2.24625
26.8435	2.24625
26.8435	2.24625
26.8435	2.24625
26.8435	2.24625
26.8435	2.24625
26.8435	2.24625
26.8435	2.24625
26.8435	2.24625
26.8435	2.24625
26.8435	2.24625
26.8435	2.24625
26.8435	2.24625
26.8435	2.24625
26.8435	2.24625
26.8435	2.24625
26.8435	2.24625
26.8435	2.24625
26.8435	2.24625
26.8435	2.24625
26.8435	2.24625
26.8435	2.24625
26.8435	2.24625
26.8435	2.24625
26.8435	2.24625
26.8435	2.24625
26.8435	2.24625
26.8435	2.24625
26.8435	2.24625
26.8435	2.24625
26.8435	2.24625
26.8435	2.24625
26.8435	2.24625
26.8435	2.24625
26.8435	2.24625
26.8435	2.24625
26.8435	2.24625
26.8435	2.24625
26.8435	2.24625
26.8435	2.24625
26.8435	2.24625
26.8435	2.24625
26.8435	2.24625
26.8435	2.24625
26.8435	2.24625
26.8435	2.24625
26.8435	2.24625
26.8435	2.24625
26.8435	2.24625
26.8435	2.24625
26.8435	2.24625
26.8435	2.24625
26.8435	2.24625
26.8435	2.24625
26.8435	2.24625
26.8435	2.24625
26.8435	2.24625
26.8435	2.24625
26.8435	2.24625
26.8435	2.24625
26.8435	2.24625
26.8435	2.24625
26.8435	2.24625
26.8435	2.24625
26.8435	2.24625
26.8435	2.24625
26.8436	2.24686
26.8782	2.24731
26.9127	2.24724
26.9472	2.24663
26.9818	2.24701
27.0163	2.24709
27.0509	2.2467
27.0854	2.24648
27.1199	2.2464
27.1545	2.24663
27.189	2.24655
27.2236	2.24678
27.2581	2.24731
27.2926	2.24709
27.3272	2.24625
27.3617	2.24609
27.3963	2.24678
27.4308	2.2464
27.4653	2.24701
27.4999	2.24731
27.5344	2.24724
27.569	2.24716
27.6035	2.24701
27.638	2.24709
27.6726	2.2467
27.7071	2.24625
27.7417	2.24648
27.7762	2.24724
27.8107	2.2467
27.8453	2.24693
27.8798	2.24693
27.9144	2.24701
27.9489	2.24739
27.9834	2.24724
28.018	2.24739
28.0525	2.24709
28.0871	2.24663
28.1216	2.24625
28.1561	2.24609
28.1907	2.24518
28.2252	2.24503
28.2598	2.24518
28.2943	2.24571
28.3288	2.24571
28.3634	2.24541
28.3979	2.24602
28.4325	2.24571
28.467	2.24564
28.5015	2.24617
28.5361	2.24655
28.5706	2.24625
28.6052	2.24625
28.6397	2.24609
28.6742	2.24602
28.7088	2.24586
28.7433	2.24571
28.7779	2.24617
28.8124	2.24609
28.8469	2.24632
28.8815	2.24655
28.916	2.24686
28.9506	2.24648
28.9851	2.24648
29.0196	2.24617
29.0542	2.24602
29.0887	2.24586
29.1233	2.24609
29.1578	2.2464
29.1923	2.24602
29.2269	2.24571
29.2614	2.24586
29.296	2.24602
29.3305	2.24586
29.365	2.24571
29.3996	2.24541
29.4341	2.24503
29.4687	2.24464
29.5032	2.24541
29.5377	2.24586
29.5723	2.24556
29.6068	2.24556
29.6414	2.24571
29.6759	2.24602
29.7104	2.24625
29.745	2.24609
29.7795	2.24594
29.8141	2.24609
29.8486	2.24556
29.8831	2.24586
29.9177	2.24648
29.9522	2.2464
29.9868	2.24556
30.0213	2.24525
30.0558	2.24472
30.0904	2.2448
30.1249	2.24457
30.1595	2.24518
30.194	2.24518
30.2285	2.24487
30.2631	2.24548
30.2976	2.24548
30.3322	2.24457
30.3667	2.24373
30.4012	2.24403
30.4358	2.24419
30.4703	2.24442
30.5049	2.24457
30.5394	2.2448
30.5739	2.24495
30.6085	2.24503
30.643	2.24556
30.6776	2.2464
30.7121	2.24655
30.7466	2.2464
30.7812	2.24632
30.8157	2.24609
30.8503	2.24556
30.8848	2.24487
30.9193	2.24518
30.9539	2.24487
30.9884	2.24464
31.023	2.2448
31.0575	2.2451
31.092	2.2448
31.1266	2.24487
31.1611	2.24503
31.1957	2.24472
31.2302	2.24449
31.2647	2.24442
31.2993	2.2451
31.3338	2.2451
31.3684	2.2448
31.4029	2.2448
31.4374	2.24503
31.472	2.24449
31.5065	2.24434
31.5411	2.24449
31.5756	2.24396
31.6101	2.24403
31.6447	2.24388
31.6792	2.24419
31.7138	2.24388
31.7483	2.24358
31.7828	2.24388
31.8174	2.24442
31.8519	2.24449
31.8865	2.24434
31.921	2.24419
31.9555	2.24373
31.9901	2.24388
32.0246	2.24388
32.0592	2.24457
32.0937	2.24365
32.1282	2.24297
32.1628	2.24281
32.1973	2.24312
32.2319	2.24281
32.2664	2.24297
32.3009	2.24373
32.3355	2.24373
32.37	2.24327
32.4046	2.24258
32.4391	2.24365
32.4736	2.24281
32.5082	2.24327
32.5427	2.24388
32.5773	2.24442
32.6118	2.24365
32.6463	2.2438
32.6809	2.24373
32.7154	2.24319
32.75	2.24258
32.7845	2.24236
32.819	2.24281
32.8536	2.24312
32.8881	2.24304
32.9227	2.24358
32.9572	2.24411
32.9917	2.24388
33.0263	2.24358
33.0608	2.2438
33.0954	2.24335
33.1299	2.24297
33.1644	2.24335
33.199	2.24365
33.2335	2.24304
33.2681	2.24266
33.3026	2.24274
33.3371	2.24319
33.3717	2.24335
33.4062	2.24319
33.4408	2.24281
33.4753	2.24274
33.5098	2.24236
33.5444	2.24258
33.5789	2.24289
33.6135	2.24266
33.648	2.24213
33.6825	2.24236
33.7171	2.24266
33.7516	2.24289
33.7862	2.24335
33.8207	2.24312
33.8552	2.24289
33.8898	2.24243
33.9243	2.24274
33.9589	2.24289
33.9934	2.24258
34.0279	2.24228
34.0625	2.24289
34.097	2.24274
34.1316	2.24274
34.1661	2.24258
34.2006	2.24297
34.2352	2.24266
34.2697	2.24228
34.3043	2.2422
34.3388	2.24205
34.3733	2.24182
34.4079	2.24136
34.4424	2.24205
34.477	2.24266
34.5115	2.24251
34.546	2.24266
34.5806	2.24258
34.6151	2.2422
34.6497	2.24106
34.6842	2.24136
34.7187	2.24152
34.7533	2.24136
34.7878	2.24144
34.8224	2.24152
34.8569	2.24129
34.8914	2.24144
34.926	2.24144
34.9605	2.24236
34.9951	2.24243
35.0296	2.24213
35.0641	2.24281
35.0987	2.24281
35.1332	2.24251
35.1678	2.2422
35.2023	2.24197
35.2368	2.24197
35.2714	2.24152
35.3059	2.24136
35.3405	2.24068
35.375	2.24052
35.4095	2.24075
35.4441	2.24083
35.4786	2.24083
35.5132	2.24091
35.5477	2.24144
35.5822	2.2419
35.6168	2.24205
35.6513	2.24197
35.6859	2.24251
35.7204	2.24266
35.7549	2.24197
35.7895	2.24167
35.824	2.24182
35.8586	2.24152
35.8931	2.24152
35.9276	2.24129
35.9622	2.24113
35.9967	2.24083
36.0313	2.24052
36.0658	2.2403
36.1003	2.2406
36.1349	2.24014
36.1694	2.24045
36.204	2.24106
36.2385	2.24091
36.273	2.24068
36.3076	2.24075
36.3421	2.24129
36.3767	2.24136
36.4112	2.24091
36.4457	2.2406
36.4803	2.24068
36.5148	2.2403
36.5494	2.23999
36.5839	2.24022
36.6184	2.2403
36.653	2.2403
36.6875	2.23984
36.7221	2.2403
36.7566	2.24014
36.7911	2.24014
36.8257	2.2406
36.8602	2.24106
36.8948	2.24007
36.9293	2.23976
36.9638	2.23976
36.9984	2.23938
37.0329	2.23946
37.0675	2.23923
37.102	2.23953
37.1365	2.23961
37.1711	2.2393
37.2056	2.23907
37.2402	2.23961
37.2747	2.23961
37.3092	2.23969
37.3438	2.23999
37.3783	2.23969
37.4129	2.23976
37.4474	2.239
37.4819	2.2393
37.5165	2.239
37.551	2.23915
37.5856	2.23946
37.6201	2.23991
37.6546	2.23976
37.6892	2.23976
37.7237	2.23938
37.7583	2.23969
37.7928	2.2393
37.8273	2.23946
37.8619	2.23961
37.8964	2.23915
37.931	2.239
37.9655	2.239
38	2.23961
38.0346	2.23938
38.0691	2.23938
38.1037	2.239
38.1382	2.2393
38.1727	2.23915
38.2073	2.23938
38.2418	2.23976
38.2764	2.23953
38.3109	2.23907
38.3454	2.2393
38.38	2.23946
38.4145	2.23877
38.4491	2.23915
38.4836	2.23885
38.5181	2.23892
38.5527	2.23846
38.5872	2.23816
38.6218	2.23923
38.6563	2.23923
38.6908	2.23885
38.7254	2.23885
38.7599	2.23862
38.7945	2.23808
38.829	2.23816
38.8635	2.23846
38.8981	2.23839
38.9326	2.23816
38.946	2.23824
38.946	2.23824
38.946	2.23824
38.946	2.23824
38.946	2.23824
38.946	2.23824
38.946	2.23824
38.946	2.23824
38.946	2.23824
38.946	2.23824
38.946	2.23824
38.946	2.23824
38.946	2.23824
38.946	2.23824
38.946	2.23824
38.946	2.23824
38.946	2.23824
38.946	2.23824
38.946	2.23824
38.946	2.23824
38.946	2.23824
38.946	2.23824
38.946	2.23824
38.946	2.23824
38.946	2.23824
38.946	2.23824
38.946	2.23824
38.946	2.23824
38.946	2.23824
38.946	2.23824
38.946	2.23824
38.946	2.23824
38.946	2.23824
38.946	2.23824
38.946	2.23824
38.946	2.23824
38.946	2.23824
38.946	2.23824
38.946	2.23824
38.946	2.23824
38.946	2.23824
38.946	2.23824
38.946	2.23824
38.946	2.23824
38.946	2.23824
38.946	2.23824
38.946	2.23824
38.946	2.23824
38.946	2.23824
38.946	2.23824
38.946	2.23824
38.946	2.23824
38.946	2.23824
38.946	2.23824
38.946	2.23824
38.946	2.23824
38.946	2.23824
38.946	2.23824
38.946	2.23824
38.946	2.23824
38.946	2.23824
38.946	2.23824
38.946	2.23824
38.946	2.23824
38.946	2.23824
38.946	2.23824
38.946	2.23824
38.946	2.23824
38.946	2.23824
38.946	2.23824
38.946	2.23824
38.946	2.23824
38.946	2.23824
38.946	2.23824
38.946	2.23824
38.946	2.23824
38.946	2.23824
38.946	2.23824
38.946	2.23824
38.946	2.23824
38.946	2.23824
38.946	2.23824
38.946	2.23824
38.946	2.23824
38.946	2.23824
38.946	2.23824
38.946	2.23824
38.946	2.23824
38.946	2.23824
38.946	2.23824
38.946	2.23824
38.946	2.23824
38.946	2.23824
38.946	2.23824
38.946	2.23824
38.946	2.23824
38.946	2.23824
38.946	2.23824
38.946	2.23824
38.946	2.23824
38.946	2.23824
38.946	2.23824
38.946	2.23824
38.946	2.23824
38.946	2.23824
38.946	2.23824
38.946	2.23824
38.946	2.23824
38.946	2.23824
38.946	2.23824
38.946	2.23824
38.946	2.23824
38.946	2.23824
38.946	2.23824
38.946	2.23824
38.946	2.23824
38.946	2.23824
38.946	2.23824
38.946	2.23824
38.946	2.23824
38.946	2.23824
38.946	2.23824
38.946	2.23824
38.946	2.23824
38.946	2.23824
38.946	2.23824
38.946	2.23824
38.946	2.23824
38.946	2.23824
38.946	2.23824
38.946	2.23824
38.946	2.23824
38.946	2.23824
38.946	2.23824
38.946	2.23824
38.946	2.23824
38.946	2.23824
38.946	2.23824
38.946	2.23824
38.946	2.23824
38.946	2.23824
38.946	2.23824
38.946	2.23824
38.946	2.23824
38.946	2.23824
38.946	2.23824
38.946	2.23824
38.946	2.23824
38.946	2.23824
38.946	2.23824
38.946	2.23824
38.946	2.23824
38.946	2.23824
38.946	2.23824
38.946	2.23824
38.946	2.23824
38.946	2.23824
38.946	2.23824
38.946	2.23824
38.946	2.23824
38.946	2.23824
39.946	2.23862
39.9806	2.2393
40.0151	2.23846
40.0496	2.23839
40.0842	2.23808
40.1187	2.23808
40.1533	2.23808
40.1878	2.23801
40.2223	2.23801
40.2569	2.23785
40.2914	2.23801
40.326	2.23862
40.3605	2.239
40.395	2.23877
40.4296	2.23869
40.4641	2.23892
40.4987	2.23892
40.5332	2.23816
40.5677	2.23816
40.6023	2.23839
40.6368	2.23785
40.6714	2.23801
40.7059	2.23839
40.7404	2.23808
40.775	2.23846
40.8095	2.23831
40.8441	2.23846
40.8786	2.23831
40.9131	2.23785
40.9477	2.23801
40.9822	2.23839
41.0168	2.2377
41.0513	2.23755
41.0858	2.23816
41.1204	2.23808
41.1549	2.23839
41.1895	2.23885
41.224	2.23885
41.2585	2.23854
41.2931	2.23831
41.3276	2.23862
41.3622	2.23907
41.3967	2.23862
41.4312	2.23801
41.4658	2.23824
41.5003	2.23808
41.5349	2.23816
41.5694	2.23824
41.6039	2.23824
41.6385	2.23839
41.673	2.23793
41.7076	2.23831
41.7421	2.23869
41.7766	2.23869
41.8112	2.23854
41.8457	2.23846
41.8803	2.23877
41.9148	2.23862
41.9493	2.23862
41.9839	2.23846
42.0184	2.23763
42.053	2.23732
42.0875	2.23778
42.122	2.23831
42.1566	2.23824
42.1911	2.23831
42.2257	2.23839
42.2602	2.23831
42.2947	2.23854
42.3293	2.23824
42.3638	2.23869
42.3984	2.23854
42.4329	2.23862
42.4674	2.23877
42.502	2.23923
42.5365	2.23869
42.5711	2.239
42.6056	2.23877
42.6401	2.23862
42.6747	2.23862
42.7092	2.23877
42.7438	2.23907
42.7783	2.23869
42.8128	2.23839
42.8474	2.23869
42.8819	2.239
42.9165	2.23892
42.951	2.23869
42.9855	2.23923
43.0201	2.2393
43.0546	2.23885
43.0892	2.23885
43.1237	2.23938
43.1582	2.23907
43.1928	2.23953
43.2273	2.24045
43.2619	2.24075
43.2964	2.24098
43.3309	2.24052
43.3655	2.2403
43.4	2.23991
43.4346	2.23969
43.4691	2.23946
43.5036	2.23991
43.5382	2.23976
43.5727	2.23946
43.6073	2.24007
43.6418	2.2403
43.6763	2.23984
43.7109	2.23984
43.7454	2.23991
43.78	2.24007
43.8145	2.2403
43.849	2.2406
43.8836	2.24022
43.9181	2.23961
43.9527	2.23923
43.9872	2.23953
44.0217	2.23953
44.0563	2.239
44.0908	2.23885
44.1254	2.2393
44.1599	2.23976
44.1944	2.23984
44.229	2.24037
44.2635	2.24045
44.2981	2.23984
44.3326	2.23969
44.3671	2.23953
44.4017	2.23953
44.4362	2.2393
44.4708	2.23923
44.5053	2.23946
44.5398	2.23946
44.5744	2.23969
44.6089	2.24037
44.6435	2.24106
44.678	2.24091
44.7125	2.2406
44.7471	2.24091
44.7816	2.24106
44.8162	2.24091
44.8507	2.24136
44.8852	2.24136
44.9198	2.24106
44.9543	2.24068
44.9889	2.24113
45.0234	2.24113
45.0579	2.24098
45.0925	2.24106
45.127	2.24213
45.1616	2.24197
45.1961	2.24167
45.2306	2.24144
45.2652	2.24174
45.2997	2.24113
45.3343	2.24098
45.3688	2.24106
45.4033	2.24152
45.4379	2.24098
45.4724	2.24052
45.507	2.24106
45.5415	2.24113
45.576	2.24083
45.6106	2.24052
45.6451	2.24091
45.6797	2.24045
45.7142	2.24022
45.7487	2.24091
45.7833	2.24159
45.8178	2.24113
45.8524	2.24121
45.8869	2.24098
45.9214	2.24075
45.956	2.24091
45.9905	2.24068
46.0251	2.24106
46.0596	2.24052
46.0941	2.24037
46.1287	2.24113
46.1632	2.24174
46.1978	2.24098
46.2323	2.24121
46.2668	2.24129
46.3014	2.24121
46.3359	2.24098
46.3705	2.24075
46.405	2.24113
46.4395	2.24098
46.4741	2.24098
46.5086	2.24129
46.5432	2.24129
46.5777	2.24152
46.6122	2.24121
46.6468	2.24121
46.6813	2.24075
46.7159	2.2403
46.7504	2.2406
46.7849	2.24129
46.8195	2.24106
46.854	2.24136
46.8886	2.24121
46.9231	2.24136
46.9576	2.24121
46.9922	2.24159
47.0267	2.24167
47.0613	2.24144
47.0958	2.24121
47.1303	2.24136
47.1649	2.2419
47.1994	2.24136
47.234	2.24091
47.2685	2.24129
47.303	2.24152
47.3376	2.24144
47.3721	2.2419
47.4067	2.24251
47.4412	2.24213
47.4757	2.24152
47.5103	2.24197
47.5448	2.24258
47.5794	2.24236
47.6139	2.24251
47.6484	2.24304
47.683	2.24358
47.7175	2.24335
47.7521	2.24274
47.7866	2.24274
47.8211	2.24258
47.8557	2.24266
47.8902	2.24266
47.9248	2.24281
47.9593	2.24266
47.9938	2.24274
48.0284	2.24297
48.0629	2.24251
48.0975	2.24205
48.132	2.24228
48.1665	2.2422
48.2011	2.24281
48.2356	2.2419
48.2702	2.24228
48.3047	2.24251
48.3392	2.24243
48.3738	2.24228
48.4083	2.24312
48.4429	2.24327
48.4774	2.24312
48.5119	2.24304
48.5465	2.24297
48.581	2.24266
48.6156	2.24258
48.6501	2.24281
48.6846	2.24274
48.7192	2.24228
48.7537	2.2422
48.7883	2.24243
48.8228	2.24236
48.8573	2.24197
48.8919	2.24197
48.9264	2.24289
48.961	2.24319
48.9955	2.2435
49.03	2.2438
49.0646	2.24396
49.0991	2.24327
49.1337	2.24335
49.1682	2.24342
49.2027	2.24304
49.2373	2.24297
49.2718	2.24289
49.3064	2.24312
49.3409	2.24304
49.3754	2.24281
49.41	2.24365
49.4445	2.24411
49.4791	2.2438
49.5136	2.24358
49.5481	2.24319
49.5827	2.24297
49.6172	2.24297
49.6518	2.24297
49.6863	2.24319
49.7208	2.24274
49.7554	2.24274
49.7899	2.24365
49.8245	2.24419
49.859	2.2438
49.8935	2.24335
49.9281	2.2435
49.9626	2.24327
49.9972	2.24335
50.0317	2.24327
50.0662	2.24411
50.1008	2.24365
50.1353	2.24365
50.1699	2.24388
50.2044	2.24464
50.2389	2.24388
50.2735	2.24373
50.308	2.2438
50.3426	2.24342
50.3771	2.24304
50.4116	2.24327
50.4462	2.24388
50.4807	2.24335
50.5153	2.24304
50.5498	2.24319
50.5843	2.24335
50.6189	2.24358
50.6534	2.24319
50.688	2.24358
50.7225	2.24426
50.757	2.24449
50.7916	2.24457
50.8261	2.24495
50.8607	2.24396
50.8952	2.24342
50.9297	2.24365
50.9643	2.24411
50.9988	2.24449
51.0334	2.2448
51.0679	2.24518
51.1024	2.24518
51.137	2.24503
51.1715	2.24457
51.2061	2.24525
51.2406	2.24503
51.2751	2.24495
51.3097	2.24533
51.3442	2.24533
51.3788	2.24518
51.4133	2.24541
51.4478	2.24533
51.4824	2.24564
51.5169	2.24541
51.5515	2.24571
51.586	2.24594
51.6205	2.24556
51.6551	2.24548
51.6896	2.24594
51.7242	2.24579
51.7587	2.24556
51.7932	2.24495
51.8278	2.24518
51.8623	2.24518
51.8969	2.24457
51.9314	2.24495
51.9659	2.24518
52.0005	2.2448
52.035	2.24464
52.0484	2.2448
52.0484	2.2448
52.0484	2.2448
52.0484	2.2448
52.0484	2.2448
52.0484	2.2448
52.0484	2.2448
52.0484	2.2448
52.0484	2.2448
52.0484	2.2448
52.0484	2.2448
52.0484	2.2448
52.0484	2.2448
52.0484	2.2448
52.0484	2.2448
52.0484	2.2448
52.0484	2.2448
52.0484	2.2448
52.0484	2.2448
52.0484	2.2448
52.0484	2.2448
52.0484	2.2448
52.0484	2.2448
52.0484	2.2448
52.0484	2.2448
52.0484	2.2448
52.0484	2.2448
52.0484	2.2448
52.0484	2.2448
52.0484	2.2448
52.0484	2.2448
52.0484	2.2448
52.0484	2.2448
52.0484	2.2448
52.0484	2.2448
52.0484	2.2448
52.0484	2.2448
52.0484	2.2448
52.0484	2.2448
52.0484	2.2448
52.0484	2.2448
52.0484	2.2448
52.0484	2.2448
52.0484	2.2448
52.0484	2.2448
52.0484	2.2448
52.0484	2.2448
52.0484	2.2448
52.0484	2.2448
52.0484	2.2448
52.0484	2.2448
52.0484	2.2448
52.0484	2.2448
52.0484	2.2448
52.0484	2.2448
52.0484	2.2448
52.0484	2.2448
52.0484	2.2448
52.0484	2.2448
52.0484	2.2448
52.0484	2.2448
52.0484	2.2448
52.0484	2.2448
52.0484	2.2448
52.0484	2.2448
52.0484	2.2448
52.0484	2.2448
52.0484	2.2448
52.0484	2.2448
52.0484	2.2448
52.0484	2.2448
52.0484	2.2448
52.0484	2.2448
52.0484	2.2448
52.0484	2.2448
52.0484	2.2448
52.0484	2.2448
52.0484	2.2448
52.0484	2.2448
52.0484	2.2448
52.0484	2.2448
52.0484	2.2448
52.0484	2.2448
52.0484	2.2448
52.0484	2.2448
52.0484	2.2448
52.0484	2.2448
52.0484	2.2448
52.0484	2.2448
52.0484	2.2448
52.0484	2.2448
52.0484	2.2448
52.0484	2.2448
52.0484	2.2448
52.0484	2.2448
52.0484	2.2448
52.0484	2.2448
52.0484	2.2448
52.0484	2.2448
52.0484	2.2448
52.0484	2.2448
52.0484	2.2448
52.0484	2.2448
52.0484	2.2448
52.0484	2.2448
52.0484	2.2448
52.0484	2.2448
52.0484	2.2448
52.0484	2.2448
52.0484	2.2448
52.0484	2.2448
52.0484	2.2448
[truncated: 1,073 more rows]

## Sheet: Fig 1e_microel
time (s)	I_g,AC (uA)
0.0001	0.43726
0.0347	0.43732
0.0692	0.43732
0.1037	0.43727
0.1383	0.43724
0.1728	0.43723
0.2074	0.43721
0.2419	0.43718
0.2764	0.43715
0.311	0.43724
0.3455	0.43719
0.3801	0.43715
0.4146	0.43717
0.4491	0.43723
0.4837	0.43727
0.5182	0.43729
0.5528	0.43731
0.5873	0.43728
0.6218	0.43726
0.6564	0.43728
0.6909	0.43729
0.7255	0.43729
0.76	0.43723
0.7945	0.4372
0.8291	0.43719
0.8636	0.43718
0.8982	0.43718
0.9327	0.43722
0.9672	0.43723
1.0018	0.43719
1.0363	0.43718
1.0709	0.43724
1.1054	0.43723
1.1399	0.4372
1.1745	0.43723
1.209	0.43722
1.2436	0.43716
1.2781	0.43713
1.3126	0.43716
1.3472	0.43716
1.3817	0.43719
1.4163	0.43718
1.4508	0.43721
1.4853	0.43716
1.5199	0.43713
1.5544	0.43719
1.589	0.43723
1.6235	0.43723
1.658	0.43719
1.6926	0.4372
1.7271	0.43722
1.7617	0.43719
1.7962	0.43716
1.8307	0.43719
1.8653	0.43719
1.8998	0.43716
1.9344	0.43722
1.9689	0.43725
2.0034	0.43719
2.038	0.43718
2.0725	0.43719
2.1071	0.43721
2.1416	0.43719
2.1761	0.43716
2.2107	0.43719
2.2452	0.43715
2.2798	0.4371
2.3143	0.43716
2.3488	0.43714
2.3834	0.43719
2.4179	0.43714
2.4525	0.43719
2.487	0.4372
2.5215	0.43713
2.5561	0.43709
2.5906	0.43716
2.6252	0.43707
2.6597	0.43706
2.6942	0.43707
2.7288	0.4371
2.7633	0.43711
2.7979	0.43713
2.8324	0.43718
2.8669	0.43716
2.9015	0.43713
2.936	0.4371
2.9706	0.4372
3.0051	0.43716
3.0396	0.43713
3.0742	0.43713
3.1087	0.4371
3.1433	0.43708
3.1778	0.43712
3.2123	0.43716
3.2469	0.43716
3.2814	0.43715
3.316	0.43718
3.3505	0.43721
3.385	0.43715
3.4196	0.43707
3.4541	0.43702
3.4887	0.43707
3.5232	0.43709
3.5577	0.43707
3.5923	0.43712
3.6268	0.43706
3.6614	0.43703
3.6959	0.4371
3.7304	0.43713
3.765	0.43708
3.7995	0.43707
3.8341	0.43706
3.8686	0.43707
3.9031	0.43705
3.9377	0.43705
3.9722	0.4371
4.0068	0.43712
4.0413	0.43707
4.0758	0.43713
4.1104	0.43718
4.1449	0.4371
4.1795	0.43708
4.214	0.43707
4.2485	0.43703
4.2831	0.43696
4.3176	0.437
4.3522	0.43704
4.3867	0.43703
4.4212	0.43697
4.4558	0.43696
4.4903	0.43696
4.5249	0.43692
4.5594	0.43695
4.5939	0.437
4.6285	0.43703
4.663	0.437
4.6976	0.437
4.7321	0.43701
4.7666	0.43699
4.8012	0.43703
4.8357	0.43707
4.8703	0.43709
4.9048	0.43704
4.9393	0.43704
4.9739	0.43703
5.0084	0.43704
5.043	0.43705
5.0775	0.43707
5.112	0.43713
5.1466	0.43707
5.1811	0.437
5.2157	0.43703
5.2502	0.43705
5.2847	0.43699
5.3193	0.437
5.3538	0.43696
5.3884	0.43698
5.4229	0.4369
5.4574	0.43684
5.492	0.43689
5.5265	0.43687
5.5611	0.43685
5.5956	0.43691
5.6301	0.43697
5.6647	0.43694
5.6992	0.43694
5.7338	0.43699
5.7683	0.43698
5.8028	0.43694
5.8374	0.43694
5.8719	0.43694
5.9065	0.43691
5.941	0.43689
5.9755	0.43694
6.0101	0.43697
6.0446	0.43695
6.0792	0.43691
6.1137	0.43694
6.1482	0.43684
6.1828	0.43682
6.2173	0.43687
6.2519	0.43694
6.2864	0.43695
6.3209	0.43697
6.3555	0.43698
6.39	0.43696
6.4246	0.43693
6.4591	0.43691
6.4936	0.43694
6.5282	0.43694
6.5627	0.43691
6.5973	0.43693
6.6318	0.43698
6.6663	0.43699
6.7009	0.43697
6.7354	0.43699
6.77	0.43696
6.8045	0.43688
6.839	0.43685
6.8736	0.43684
6.9081	0.43681
6.9427	0.43681
6.9772	0.43688
7.0117	0.43687
7.0463	0.43686
7.0808	0.43681
7.1154	0.43684
7.1499	0.43687
7.1844	0.43683
7.219	0.43681
7.2535	0.43686
7.2881	0.4368
7.3226	0.43681
7.3571	0.43681
7.3917	0.43684
7.4262	0.4368
7.4608	0.43681
7.4953	0.43683
7.5298	0.4369
7.5644	0.43687
7.5989	0.4369
7.6335	0.4369
7.668	0.43688
7.7025	0.43682
7.7371	0.43683
7.7716	0.4368
7.8062	0.43672
7.8407	0.43674
7.8752	0.43679
7.9098	0.43678
7.9443	0.43678
7.9789	0.43677
8.0134	0.43679
8.0479	0.43679
8.0825	0.43678
8.117	0.43682
8.1516	0.43683
8.1861	0.43677
8.2206	0.43678
8.2552	0.43674
8.2897	0.43672
8.3243	0.43667
8.3588	0.43668
8.3933	0.43674
8.4279	0.43671
8.4624	0.43674
8.497	0.43676
8.5315	0.4368
8.566	0.43675
8.6006	0.43672
8.6351	0.43671
8.6697	0.43674
8.7042	0.4367
8.7387	0.4367
8.7733	0.43671
8.8078	0.4367
8.8424	0.43674
8.8769	0.43679
8.9114	0.43678
8.946	0.43677
8.9805	0.43673
9.0151	0.43674
9.0496	0.43667
9.0841	0.43664
9.1187	0.43665
9.1532	0.43674
9.1878	0.43673
9.2223	0.43666
9.2568	0.43666
9.2914	0.43661
9.3259	0.4366
9.3605	0.43661
9.395	0.43668
9.4295	0.43664
9.4641	0.4366
9.4986	0.4366
9.5332	0.43665
9.5677	0.43664
9.6022	0.43659
9.6368	0.43663
9.6713	0.43661
9.7059	0.43661
9.7404	0.43656
9.7749	0.43665
9.8095	0.43668
9.844	0.43664
9.8786	0.43665
9.9131	0.43663
9.9476	0.43658
9.9822	0.4366
10.0167	0.43662
10.0513	0.43659
10.0858	0.4366
10.1203	0.43663
10.1549	0.43661
10.1894	0.43658
10.224	0.43662
10.2585	0.43663
10.293	0.43664
10.3276	0.4366
10.3621	0.43658
10.3967	0.4366
10.4312	0.43662
10.4657	0.4366
10.5003	0.43659
10.5348	0.43664
10.5694	0.4366
10.6039	0.43661
10.6384	0.4366
10.673	0.43662
10.7075	0.43659
10.7421	0.43656
10.7766	0.43658
10.8111	0.43659
10.8457	0.4366
10.8802	0.43659
10.9148	0.43661
10.9493	0.43658
10.9838	0.43655
11.0184	0.43653
11.0529	0.43653
11.0875	0.43643
11.122	0.43644
11.1565	0.43639
11.1911	0.43642
11.2256	0.4364
11.2602	0.43639
11.2947	0.43643
11.3292	0.4364
11.3638	0.43644
11.3983	0.43649
11.4329	0.43649
11.4674	0.43645
11.5019	0.43642
11.5365	0.43645
11.571	0.43645
11.6056	0.43649
11.6401	0.43649
11.6746	0.43653
11.7092	0.43647
11.7437	0.43646
11.7783	0.43646
11.8128	0.43648
11.8473	0.43639
11.8819	0.43632
11.9164	0.43631
11.951	0.43633
11.9855	0.43639
12.02	0.43644
12.0546	0.43646
12.0891	0.43639
12.1118	0.43641
12.1118	0.43641
12.1118	0.43641
12.1118	0.43641
12.1118	0.43641
12.1118	0.43641
12.1118	0.43641
12.1118	0.43641
12.1118	0.43641
12.1118	0.43641
12.1118	0.43641
12.1118	0.43641
12.1118	0.43641
12.1118	0.43641
12.1118	0.43641
12.1118	0.43641
12.1118	0.43641
12.1118	0.43641
12.1118	0.43641
12.1118	0.43641
12.1118	0.43641
12.1118	0.43641
12.1118	0.43641
12.1118	0.43641
12.1118	0.43641
12.1118	0.43641
12.1118	0.43641
12.1118	0.43641
12.1118	0.43641
12.1118	0.43641
12.1118	0.43641
12.1118	0.43641
12.1118	0.43641
12.1118	0.43641
12.1118	0.43641
12.1118	0.43641
12.1118	0.43641
12.1118	0.43641
12.1118	0.43641
12.1118	0.43641
12.1118	0.43641
12.1118	0.43641
12.1118	0.43641
12.1118	0.43641
12.1118	0.43641
12.1118	0.43641
12.1118	0.43641
12.1118	0.43641
12.1118	0.43641
12.1118	0.43641
12.1118	0.43641
12.1118	0.43641
12.1118	0.43641
12.1118	0.43641
12.1118	0.43641
12.1118	0.43641
12.1118	0.43641
12.1118	0.43641
12.1118	0.43641
12.1118	0.43641
12.1118	0.43641
12.1118	0.43641
12.1118	0.43641
12.1118	0.43641
12.1118	0.43641
12.1118	0.43641
12.1118	0.43641
12.1118	0.43641
12.1118	0.43641
12.1118	0.43641
12.1118	0.43641
12.1118	0.43641
12.1118	0.43641
12.1118	0.43641
12.1118	0.43641
12.1118	0.43641
12.1118	0.43641
12.1118	0.43641
12.1118	0.43641
12.1118	0.43641
12.1118	0.43641
12.1118	0.43641
12.1118	0.43641
12.1118	0.43641
12.1118	0.43641
12.1118	0.43641
12.1118	0.43641
12.1118	0.43641
12.1118	0.43641
12.1118	0.43641
12.1118	0.43641
12.1118	0.43641
12.1118	0.43641
12.1118	0.43641
12.1118	0.43641
12.1118	0.43641
12.1118	0.43641
12.1118	0.43641
12.1118	0.43641
12.1118	0.43641
12.1118	0.43641
12.1118	0.43641
12.1118	0.43641
12.1118	0.43641
12.1118	0.43641
12.1118	0.43641
12.1118	0.43641
12.1118	0.43641
12.1118	0.43641
12.1118	0.43641
12.1118	0.43641
12.1118	0.43641
12.1118	0.43641
12.1118	0.43641
12.1118	0.43641
12.1118	0.43641
12.1118	0.43641
12.1118	0.43641
12.1118	0.43641
12.1118	0.43641
12.1118	0.43641
12.1118	0.43641
12.1118	0.43641
12.1118	0.43641
12.1118	0.43641
12.1118	0.43641
12.1118	0.43641
12.1118	0.43641
12.1118	0.43641
12.1118	0.43641
12.1118	0.43641
12.1118	0.43641
12.1118	0.43641
12.1118	0.43641
12.1118	0.43641
12.1118	0.43641
12.1118	0.43641
12.1118	0.43641
12.1118	0.43641
12.1118	0.43641
12.1118	0.43641
12.1118	0.43641
12.1118	0.43641
12.1118	0.43641
12.1118	0.43641
12.1118	0.43641
12.1118	0.43641
12.1118	0.43641
12.1118	0.43641
12.1118	0.43641
12.1118	0.43641
12.1118	0.43641
12.1118	0.43641
12.1118	0.43641
12.1118	0.43641
12.1118	0.43641
12.1118	0.43641
12.1118	0.43641
12.1118	0.43641
12.1118	0.43641
12.1118	0.43641
13.1118	0.43645
13.1464	0.43644
13.1809	0.43644
13.2154	0.43646
13.25	0.43639
13.2845	0.43636
13.3191	0.4364
13.3536	0.43639
13.3881	0.43636
13.4227	0.43636
13.4572	0.43638
13.4918	0.43638
13.5263	0.43639
13.5608	0.43641
13.5954	0.43649
13.6299	0.43645
13.6645	0.43645
13.699	0.4365
13.7335	0.4365
13.7681	0.43647
13.8026	0.43642
13.8372	0.43643
13.8717	0.43639
13.9062	0.43638
13.9408	0.43638
13.9753	0.43643
14.0099	0.43642
14.0444	0.43643
14.0789	0.43645
14.1135	0.43645
14.148	0.43643
14.1826	0.43643
14.2171	0.43645
14.2516	0.43648
14.2862	0.43642
14.3207	0.43641
14.3553	0.43642
14.3898	0.43641
14.4243	0.43639
14.4589	0.43648
14.4934	0.43652
14.528	0.43647
14.5625	0.43645
14.597	0.43646
14.6316	0.43646
14.6661	0.43644
14.7007	0.43651
14.7352	0.43656
14.7697	0.43654
14.8043	0.43651
14.8388	0.43646
14.8734	0.43645
14.9079	0.43645
14.9424	0.43647
14.977	0.43653
15.0115	0.43654
15.0461	0.43655
15.0806	0.43658
15.1151	0.4366
15.1497	0.4366
15.1842	0.43655
15.2188	0.4365
15.2533	0.43649
15.2878	0.43644
15.3224	0.43645
15.3569	0.43649
15.3915	0.43645
15.426	0.4364
15.4605	0.43641
15.4951	0.43648
15.5296	0.43648
15.5642	0.43652
15.5987	0.43651
15.6332	0.4365
15.6678	0.43648
15.7023	0.4365
15.7369	0.43657
15.7714	0.43656
15.8059	0.43655
15.8405	0.43658
15.875	0.43659
15.9096	0.43653
15.9441	0.43656
15.9786	0.4366
16.0132	0.43655
16.0477	0.43652
16.0823	0.43648
16.1168	0.43653
16.1513	0.43655
16.1859	0.43656
16.2204	0.4366
16.255	0.43662
16.2895	0.43658
16.324	0.43657
16.3586	0.43657
16.3931	0.43658
16.4277	0.43655
16.4622	0.43657
16.4967	0.43658
16.5313	0.43652
16.5658	0.4365
16.6004	0.43652
16.6349	0.43655
16.6694	0.43657
16.704	0.43658
16.7385	0.43658
16.7731	0.43662
16.8076	0.43659
16.8421	0.43659
16.8767	0.43661
16.9112	0.43652
16.9458	0.4365
16.9803	0.43655
17.0148	0.43655
17.0494	0.43656
17.0839	0.43651
17.1185	0.43654
17.153	0.43654
17.1875	0.43655
17.2221	0.43652
17.2566	0.43663
17.2912	0.43659
17.3257	0.43658
17.3602	0.43665
17.3948	0.43665
17.4293	0.43667
17.4639	0.43661
17.4984	0.43663
17.5329	0.43658
17.5675	0.43655
17.602	0.43664
17.6366	0.43667
17.6711	0.43665
17.7056	0.43664
17.7402	0.43665
17.7747	0.43665
17.8093	0.43662
17.8438	0.43662
17.8783	0.43667
17.9129	0.43665
17.9474	0.43667
17.982	0.43671
18.0165	0.43674
18.051	0.43668
18.0856	0.43666
18.1201	0.43667
18.1547	0.43667
18.1892	0.43665
18.2237	0.43664
18.2583	0.43667
18.2928	0.43665
18.3274	0.43668
18.3619	0.43668
18.3964	0.43676
18.431	0.43671
18.4655	0.43671
18.5001	0.4367
18.5346	0.43671
18.5691	0.43669
18.6037	0.43672
18.6382	0.43674
18.6728	0.43674
18.7073	0.43672
18.7418	0.43678
18.7764	0.43684
18.8109	0.43678
18.8455	0.43675
18.88	0.43672
18.9145	0.43668
18.9491	0.43657
18.9836	0.43664
19.0182	0.43668
19.0527	0.43671
19.0872	0.4367
19.1218	0.43671
19.1563	0.43675
19.1909	0.43666
19.2254	0.43671
19.2599	0.43671
19.2945	0.43674
19.329	0.43671
19.3636	0.43671
19.3981	0.43673
19.4326	0.43673
19.4672	0.43666
19.5017	0.43671
19.5363	0.43671
19.5708	0.43671
19.6053	0.43674
19.6399	0.43679
19.6744	0.43679
19.709	0.43678
19.7435	0.43677
19.778	0.43679
19.8126	0.43678
19.8471	0.43673
19.8817	0.43671
19.9162	0.43673
19.9507	0.43675
19.9853	0.43676
20.0198	0.4368
20.0544	0.43681
20.0889	0.43678
20.1234	0.43687
20.158	0.43687
20.1925	0.43681
20.2271	0.43678
20.2616	0.43682
20.2961	0.43681
20.3307	0.43681
20.3652	0.43681
20.3998	0.43682
20.4343	0.43681
20.4688	0.43675
20.5034	0.43675
20.5379	0.43676
20.5725	0.43671
20.607	0.43674
20.6415	0.43688
20.6761	0.43687
20.7106	0.43685
20.7452	0.43681
20.7797	0.43683
20.8142	0.43681
20.8488	0.43681
20.8833	0.43683
20.9179	0.43689
20.9524	0.43687
20.9869	0.43679
21.0215	0.43672
21.056	0.43673
21.0906	0.43677
21.1251	0.4368
21.1596	0.43687
21.1942	0.43684
21.2287	0.43681
21.2633	0.43685
21.2978	0.43684
21.3323	0.43677
21.3669	0.43682
21.4014	0.43684
21.436	0.43687
21.4705	0.43688
21.505	0.43689
21.5396	0.43695
21.5741	0.43691
21.6087	0.43685
21.6432	0.43686
21.6777	0.43686
21.7123	0.43687
21.7468	0.43691
21.7814	0.437
21.8159	0.437
21.8504	0.43694
21.885	0.4369
21.9195	0.4369
21.9541	0.43687
21.9886	0.43687
22.0231	0.43685
22.0577	0.4369
22.0922	0.4369
22.1268	0.43694
22.1613	0.43699
22.1958	0.43694
22.2304	0.43688
22.2649	0.43697
22.2995	0.43699
22.334	0.43694
22.3685	0.43691
22.4031	0.43694
22.4376	0.43688
22.4722	0.43686
22.5067	0.43687
22.5412	0.4369
22.5758	0.43698
22.6103	0.43692
22.6449	0.437
22.6794	0.43703
22.7139	0.43693
22.7485	0.43687
22.783	0.43693
22.8176	0.43695
22.8521	0.43697
22.8866	0.43695
22.9212	0.43697
22.9557	0.43701
22.9903	0.437
23.0248	0.43703
23.0593	0.43709
23.0939	0.437
23.1284	0.43697
23.163	0.43696
23.1975	0.43695
23.232	0.43697
23.2666	0.43697
23.3011	0.437
23.3357	0.43697
23.3702	0.43692
23.4047	0.43699
23.4393	0.43699
23.4738	0.43697
23.5084	0.437
23.5429	0.43697
23.5774	0.43695
23.612	0.43697
23.6465	0.43696
23.6811	0.43699
23.7156	0.43698
23.7501	0.43698
23.7847	0.43705
23.8192	0.4371
23.8538	0.43708
23.8883	0.43708
23.9228	0.43709
23.9574	0.43707
23.9919	0.43705
24.0265	0.43707
24.061	0.43708
24.0955	0.43705
24.1301	0.43707
24.1646	0.43708
24.1992	0.4371
24.2337	0.43711
24.2682	0.43713
24.3028	0.43722
24.3373	0.43723
24.3719	0.4372
24.4064	0.43722
24.4409	0.43717
24.4755	0.4371
24.51	0.43703
24.5446	0.43703
24.5791	0.43707
24.6136	0.43708
24.6482	0.43711
24.6827	0.43718
24.7173	0.43717
24.7518	0.43714
24.7863	0.43711
24.8209	0.43716
24.8554	0.43711
24.89	0.43707
24.9245	0.4371
24.959	0.43708
24.9936	0.43707
25.0281	0.43705
25.0627	0.43706
25.0972	0.43709
25.1317	0.43707
25.1663	0.43706
25.2008	0.43712
25.2235	0.4371
25.2235	0.4371
25.2235	0.4371
25.2235	0.4371
25.2235	0.4371
25.2235	0.4371
25.2235	0.4371
25.2235	0.4371
25.2235	0.4371
25.2235	0.4371
25.2235	0.4371
25.2235	0.4371
25.2235	0.4371
25.2235	0.4371
25.2235	0.4371
25.2235	0.4371
25.2235	0.4371
25.2235	0.4371
25.2235	0.4371
25.2235	0.4371
25.2235	0.4371
25.2235	0.4371
25.2235	0.4371
25.2235	0.4371
25.2235	0.4371
25.2235	0.4371
25.2235	0.4371
25.2235	0.4371
25.2235	0.4371
25.2235	0.4371
25.2235	0.4371
25.2235	0.4371
25.2235	0.4371
25.2235	0.4371
25.2235	0.4371
25.2235	0.4371
25.2235	0.4371
25.2235	0.4371
25.2235	0.4371
25.2235	0.4371
25.2235	0.4371
25.2235	0.4371
25.2235	0.4371
25.2235	0.4371
25.2235	0.4371
25.2235	0.4371
25.2235	0.4371
25.2235	0.4371
25.2235	0.4371
25.2235	0.4371
25.2235	0.4371
25.2235	0.4371
25.2235	0.4371
25.2235	0.4371
25.2235	0.4371
25.2235	0.4371
25.2235	0.4371
25.2235	0.4371
25.2235	0.4371
25.2235	0.4371
25.2235	0.4371
25.2235	0.4371
25.2235	0.4371
25.2235	0.4371
25.2235	0.4371
25.2235	0.4371
25.2235	0.4371
25.2235	0.4371
25.2235	0.4371
25.2235	0.4371
25.2235	0.4371
25.2235	0.4371
25.2235	0.4371
25.2235	0.4371
25.2235	0.4371
25.2235	0.4371
25.2235	0.4371
25.2235	0.4371
25.2235	0.4371
25.2235	0.4371
25.2235	0.4371
25.2235	0.4371
25.2235	0.4371
25.2235	0.4371
25.2235	0.4371
25.2235	0.4371
25.2235	0.4371
25.2235	0.4371
25.2235	0.4371
25.2235	0.4371
25.2235	0.4371
25.2235	0.4371
25.2235	0.4371
25.2235	0.4371
25.2235	0.4371
25.2235	0.4371
25.2235	0.4371
25.2235	0.4371
25.2235	0.4371
25.2235	0.4371
25.2235	0.4371
25.2235	0.4371
25.2235	0.4371
25.2235	0.4371
25.2235	0.4371
25.2235	0.4371
25.2235	0.4371
25.2235	0.4371
25.2235	0.4371
25.2235	0.4371
25.2235	0.4371
25.2235	0.4371
25.2235	0.4371
25.2235	0.4371
25.2235	0.4371
25.2235	0.4371
25.2235	0.4371
25.2235	0.4371
25.2235	0.4371
25.2235	0.4371
25.2235	0.4371
25.2235	0.4371
25.2235	0.4371
25.2235	0.4371
25.2235	0.4371
25.2235	0.4371
25.2235	0.4371
25.2235	0.4371
25.2235	0.4371
25.2235	0.4371
25.2235	0.4371
25.2235	0.4371
25.2235	0.4371
25.2235	0.4371
25.2235	0.4371
25.2235	0.4371
25.2235	0.4371
25.2235	0.4371
25.2235	0.4371
25.2235	0.4371
25.2235	0.4371
25.2235	0.4371
25.2235	0.4371
25.2235	0.4371
25.2235	0.4371
25.2235	0.4371
25.2235	0.4371
25.2235	0.4371
25.2235	0.4371
25.2235	0.4371
25.2235	0.4371
25.2235	0.4371
25.2235	0.4371
25.2235	0.4371
25.2235	0.4371
25.2235	0.4371
25.2235	0.4371
25.2235	0.4371
25.2235	0.4371
25.2235	0.4371
25.2235	0.4371
25.2236	0.43724
25.2582	0.43724
25.2927	0.43719
25.3272	0.43714
25.3618	0.43722
25.3963	0.4372
25.4309	0.43718
25.4654	0.43714
25.4999	0.43718
25.5345	0.43723
25.569	0.43721
25.6036	0.43722
25.6381	0.43728
25.6726	0.43727
25.7072	0.43722
25.7417	0.43721
25.7763	0.43721
25.8108	0.43716
25.8453	0.43716
25.8799	0.43722
25.9144	0.43723
25.949	0.43726
25.9835	0.43725
26.018	0.43725
26.0526	0.43716
26.0871	0.43709
26.1217	0.43712
26.1562	0.43718
26.1907	0.4372
26.2253	0.43719
26.2598	0.43717
26.2944	0.43719
26.3289	0.43716
26.3634	0.43713
26.398	0.43718
26.4325	0.43716
26.4671	0.43718
26.5016	0.43722
26.5361	0.43727
26.5707	0.43722
26.6052	0.43721
26.6398	0.43719
26.6743	0.4372
26.7088	0.43723
26.7434	0.4372
26.7779	0.43725
26.8125	0.43716
26.847	0.43707
26.8815	0.43707
26.9161	0.43714
26.9506	0.43709
26.9852	0.43712
27.0197	0.43716
27.0542	0.43716
27.0888	0.43714
27.1233	0.43709
27.1579	0.4371
27.1924	0.43706
27.2269	0.43709
27.2615	0.43712
27.296	0.43712
27.3306	0.43708
27.3651	0.43706
27.3996	0.4371
27.4342	0.43709
27.4687	0.43707
27.5033	0.43711
27.5378	0.43715
27.5723	0.4371
27.6069	0.43708
27.6414	0.43716
27.676	0.43715
27.7105	0.43712
27.745	0.43708
27.7796	0.43704
27.8141	0.43705
27.8487	0.43702
27.8832	0.43704
27.9177	0.43705
27.9523	0.43694
27.9868	0.43693
28.0214	0.43703
28.0559	0.43701
28.0904	0.43698
28.125	0.43696
28.1595	0.43699
28.1941	0.43703
28.2286	0.43697
28.2631	0.43703
28.2977	0.43708
28.3322	0.43703
28.3668	0.43699
28.4013	0.43703
28.4358	0.43703
28.4704	0.43703
28.5049	0.43703
28.5395	0.43704
28.574	0.43704
28.6085	0.43697
28.6431	0.43699
28.6776	0.43701
28.7122	0.43699
28.7467	0.43701
28.7812	0.43703
28.8158	0.43699
28.8503	0.43698
28.8849	0.43695
28.9194	0.43698
28.9539	0.43701
28.9885	0.43697
29.023	0.43704
29.0576	0.43702
29.0921	0.43699
29.1266	0.43696
29.1612	0.43701
29.1957	0.43703
29.2303	0.43701
29.2648	0.43697
29.2993	0.43692
29.3339	0.43694
29.3684	0.43696
29.403	0.43701
29.4375	0.43705
29.472	0.43699
29.5066	0.43694
29.5411	0.43697
29.5757	0.43691
29.6102	0.43694
29.6447	0.43691
29.6793	0.43696
29.7138	0.43695
29.7484	0.43692
29.7829	0.43692
29.8174	0.43692
29.852	0.43694
29.8865	0.43696
29.9211	0.43704
29.9556	0.437
29.9901	0.437
30.0247	0.43698
30.0592	0.43699
30.0938	0.43694
30.1283	0.43688
30.1628	0.43696
30.1974	0.43698
30.2319	0.43695
30.2665	0.43688
30.301	0.43687
30.3355	0.43693
30.3701	0.4369
30.4046	0.43693
30.4392	0.43701
30.4737	0.43696
30.5082	0.43693
30.5428	0.43696
30.5773	0.43696
30.6119	0.4369
30.6464	0.43685
30.6809	0.43684
30.7155	0.43688
30.75	0.4369
30.7846	0.43693
30.8191	0.43693
30.8536	0.43691
30.8882	0.43683
30.9227	0.43682
30.9573	0.43686
30.9918	0.43681
31.0263	0.43684
31.0609	0.43685
31.0954	0.43686
31.13	0.43683
31.1645	0.43686
31.199	0.43691
31.2336	0.43686
31.2681	0.43677
31.3027	0.4368
31.3372	0.43685
31.3717	0.43683
31.4063	0.43689
31.4408	0.43688
31.4754	0.43687
31.5099	0.43683
31.5444	0.43687
31.579	0.4369
31.6135	0.43687
31.6481	0.43685
31.6826	0.43688
31.7171	0.43684
31.7517	0.43679
31.7862	0.43684
31.8208	0.43681
31.8553	0.4368
31.8898	0.43682
31.9244	0.43679
31.9589	0.43683
31.9935	0.4368
32.028	0.4368
32.0625	0.43683
32.0971	0.43687
32.1316	0.43683
32.1662	0.43683
32.2007	0.43682
32.2352	0.43678
32.2698	0.43675
32.3043	0.4368
32.3389	0.43681
32.3734	0.4368
32.4079	0.43681
32.4425	0.43689
32.477	0.4369
32.5116	0.43687
32.5461	0.43679
32.5806	0.43683
32.6152	0.4368
32.6497	0.43682
32.6843	0.43685
32.7188	0.43687
32.7533	0.43679
32.7879	0.43679
32.8224	0.4368
32.857	0.43676
32.8915	0.43676
32.926	0.43674
32.9606	0.43677
32.9951	0.43675
33.0297	0.43673
33.0642	0.43677
33.0987	0.4368
33.1333	0.43679
33.1678	0.43671
33.2024	0.43674
33.2369	0.43672
33.2714	0.43673
33.306	0.43669
33.3405	0.43674
33.3751	0.43677
33.4096	0.4367
33.4441	0.43672
33.4787	0.43675
33.5132	0.43676
33.5478	0.43669
33.5823	0.43667
33.6168	0.43664
33.6514	0.43663
33.6859	0.43673
33.7205	0.4368
33.755	0.43674
33.7895	0.43667
33.8241	0.43668
33.8586	0.43667
33.8932	0.43665
33.9277	0.43664
33.9622	0.43663
33.9968	0.43664
34.0313	0.43668
34.0659	0.4367
34.1004	0.43674
34.1349	0.43666
34.1695	0.43661
34.204	0.43664
34.2386	0.43666
34.2731	0.43662
34.3076	0.43662
34.3422	0.43661
34.3767	0.43656
34.4113	0.43663
34.4458	0.43665
34.4803	0.43671
34.5149	0.43665
34.5494	0.4366
34.584	0.43664
34.6185	0.43666
34.653	0.43661
34.6876	0.43667
34.7221	0.43675
34.7567	0.43674
34.7912	0.4367
34.8257	0.43669
34.8603	0.43667
34.8948	0.43656
34.9294	0.43654
34.9639	0.43661
34.9984	0.43665
35.033	0.43664
35.0675	0.43661
35.1021	0.43661
35.1366	0.43659
35.1711	0.43654
35.2057	0.43661
35.2402	0.43669
35.2748	0.4367
35.3093	0.43667
35.3438	0.4367
35.3784	0.43674
35.4129	0.4367
35.4475	0.43665
35.482	0.43663
35.5165	0.43662
35.5511	0.43656
35.5856	0.43654
35.6202	0.43663
35.6547	0.43657
35.6892	0.43655
35.7238	0.43656
35.7583	0.43655
35.7929	0.43652
35.8274	0.43652
35.8619	0.43653
35.8965	0.43652
35.931	0.4365
35.9656	0.43652
36.0001	0.43657
36.0346	0.43654
36.0692	0.43654
36.1037	0.43659
36.1383	0.43665
36.1728	0.43665
36.2073	0.43662
36.2419	0.43666
36.2764	0.43664
36.311	0.43658
36.3455	0.43653
36.38	0.43654
36.4146	0.43649
36.4491	0.43645
36.4837	0.43645
36.5182	0.43652
36.5527	0.43651
36.5873	0.43656
36.6218	0.43654
36.6564	0.43658
36.6909	0.43654
36.7254	0.43651
36.76	0.43653
36.7945	0.43648
36.8291	0.43647
36.8636	0.43648
36.8981	0.43645
36.9327	0.43645
36.9672	0.43648
37.0018	0.43649
37.0363	0.43648
37.0708	0.43645
37.1054	0.43649
37.1399	0.43656
37.1745	0.43653
37.209	0.4365
37.2435	0.43652
37.2781	0.43652
37.3126	0.43645
37.3472	0.4364
37.3817	0.43645
37.4162	0.43645
37.4508	0.43644
37.4853	0.43647
37.5199	0.43648
37.5544	0.43641
37.5889	0.43638
37.6235	0.43638
37.658	0.43638
37.6926	0.43633
37.7271	0.43628
37.7459	0.4363
37.746	0.43631
37.746	0.43631
37.746	0.43631
37.746	0.43631
37.746	0.43631
37.746	0.43631
37.746	0.43631
37.746	0.43631
37.746	0.43631
37.746	0.43631
37.746	0.43631
37.746	0.43631
37.746	0.43631
37.746	0.43631
37.746	0.43631
37.746	0.43631
37.746	0.43631
37.746	0.43631
37.746	0.43631
37.746	0.43631
37.746	0.43631
37.746	0.43631
37.746	0.43631
37.746	0.43631
37.746	0.43631
37.746	0.43631
37.746	0.43631
37.746	0.43631
37.746	0.43631
37.746	0.43631
37.746	0.43631
37.746	0.43631
37.746	0.43631
37.746	0.43631
37.746	0.43631
37.746	0.43631
37.746	0.43631
37.746	0.43631
37.746	0.43631
37.746	0.43631
37.746	0.43631
37.746	0.43631
37.746	0.43631
37.746	0.43631
37.746	0.43631
37.746	0.43631
37.746	0.43631
37.746	0.43631
37.746	0.43631
37.746	0.43631
37.746	0.43631
37.746	0.43631
37.746	0.43631
37.746	0.43631
37.746	0.43631
37.746	0.43631
37.746	0.43631
37.746	0.43631
37.746	0.43631
37.746	0.43631
37.746	0.43631
37.746	0.43631
37.746	0.43631
37.746	0.43631
37.746	0.43631
37.746	0.43631
37.746	0.43631
37.746	0.43631
37.746	0.43631
37.746	0.43631
37.746	0.43631
37.746	0.43631
37.746	0.43631
37.746	0.43631
37.746	0.43631
37.746	0.43631
37.746	0.43631
37.746	0.43631
37.746	0.43631
37.746	0.43631
37.746	0.43631
37.746	0.43631
37.746	0.43631
37.746	0.43631
37.746	0.43631
37.746	0.43631
37.746	0.43631
37.746	0.43631
37.746	0.43631
37.746	0.43631
37.746	0.43631
37.746	0.43631
37.746	0.43631
37.746	0.43631
37.746	0.43631
37.746	0.43631
37.746	0.43631
37.746	0.43631
37.746	0.43631
37.746	0.43631
37.746	0.43631
37.746	0.43631
37.746	0.43631
37.746	0.43631
37.746	0.43631
37.746	0.43631
37.746	0.43631
37.746	0.43631
37.746	0.43631
37.746	0.43631
37.746	0.43631
37.746	0.43631
37.746	0.43631
37.746	0.43631
37.746	0.43631
37.746	0.43631
37.746	0.43631
37.746	0.43631
37.746	0.43631
37.746	0.43631
37.746	0.43631
37.746	0.43631
37.746	0.43631
37.746	0.43631
37.746	0.43631
37.746	0.43631
37.746	0.43631
37.746	0.43631
37.746	0.43631
37.746	0.43631
37.746	0.43631
37.746	0.43631
37.746	0.43631
37.746	0.43631
37.746	0.43631
37.746	0.43631
37.746	0.43631
37.746	0.43631
37.746	0.43631
37.746	0.43631
37.746	0.43631
37.746	0.43631
37.746	0.43631
37.746	0.43631
37.746	0.43631
37.746	0.43631
37.746	0.43631
37.746	0.43631
38.7461	0.43627
38.7806	0.43635
38.8151	0.43638
38.8497	0.43639
38.8842	0.43645
38.9188	0.43644
38.9533	0.43636
38.9878	0.43632
39.0224	0.43638
39.0569	0.43634
39.0915	0.43638
39.126	0.43643
39.1605	0.43644
39.1951	0.43637
39.2296	0.43636
39.2642	0.43641
39.2987	0.43638
39.3332	0.43632
39.3678	0.43631
39.4023	0.43637
39.4369	0.43629
39.4714	0.43629
39.5059	0.43633
39.5405	0.43639
39.575	0.43636
39.6096	0.43638
39.6441	0.43643
39.6786	0.43646
39.7132	0.43646
39.7477	0.43645
39.7823	0.4365
39.8168	0.43651
39.8513	0.43645
39.8859	0.43645
39.9204	0.43651
39.955	0.43648
39.9895	0.43647
40.024	0.43648
40.0586	0.43648
40.0931	0.43649
40.1277	0.43651
40.1622	0.43655
40.1967	0.43648
40.2313	0.43647
40.2658	0.43651
40.3004	0.43651
40.3349	0.4365
40.3694	0.43648
40.404	0.43651
40.4385	0.43649
40.4731	0.43645
40.5076	0.43652
40.5421	0.43654
40.5767	0.43645
40.6112	0.43642
40.6458	0.4364
40.6803	0.43641
40.7148	0.43642
40.7494	0.43643
40.7839	0.43645
40.8185	0.43649
40.853	0.43645
40.8875	0.43645
40.9221	0.43652
40.9566	0.43643
40.9912	0.43642
41.0257	0.43648
41.0602	0.43647
41.0948	0.43646
41.1293	0.43645
41.1639	0.43649
41.1984	0.43645
41.2329	0.43644
41.2675	0.43645
41.302	0.4365
41.3366	0.43648
41.3711	0.43648
41.4056	0.43651
41.4402	0.43654
41.4747	0.43655
41.5093	0.43654
41.5438	0.43663
41.5783	0.43658
41.6129	0.43652
41.6474	0.43658
41.682	0.43659
41.7165	0.43659
41.751	0.43656
41.7856	0.43659
41.8201	0.43654
41.8547	0.43655
41.8892	0.43653
41.9237	0.43655
41.9583	0.43654
41.9928	0.43654
42.0274	0.43661
42.0619	0.43666
42.0964	0.43662
42.131	0.43662
42.1655	0.43659
42.2001	0.43659
42.2346	0.43656
42.2691	0.43651
42.3037	0.43658
42.3382	0.43655
42.3728	0.43652
42.4073	0.43652
42.4418	0.43654
42.4764	0.43653
42.5109	0.43654
42.5455	0.43654
42.58	0.43658
42.6145	0.43661
42.6491	0.43663
42.6836	0.43669
42.7182	0.43663
42.7527	0.43661
42.7872	0.43662
42.8218	0.43665
42.8563	0.43666
42.8909	0.43669
42.9254	0.43666
42.9599	0.43666
42.9945	0.43658
43.029	0.43661
43.0636	0.43667
43.0981	0.43667
43.1326	0.4367
43.1672	0.43675
43.2017	0.43676
43.2363	0.4367
43.2708	0.4367
43.3053	0.43674
43.3399	0.43676
43.3744	0.43673
43.409	0.43675
43.4435	0.43681
43.478	0.43678
43.5126	0.43674
43.5471	0.43677
43.5817	0.43677
43.6162	0.43676
43.6507	0.43679
43.6853	0.43678
43.7198	0.43676
43.7544	0.4367
43.7889	0.4367
43.8234	0.43671
43.858	0.4367
43.8925	0.43664
43.9271	0.43664
43.9616	0.43664
43.9961	0.43663
44.0307	0.43663
44.0652	0.43666
44.0998	0.43671
44.1343	0.43666
44.1688	0.43675
44.2034	0.43679
44.2379	0.43676
44.2725	0.43676
44.307	0.43674
44.3415	0.43672
44.3761	0.43676
44.4106	0.43675
44.4452	0.43677
44.4797	0.43677
44.5142	0.4367
44.5488	0.43672
44.5833	0.43674
44.6179	0.43674
44.6524	0.43676
44.6869	0.43678
44.7215	0.4368
44.756	0.43681
44.7906	0.43674
44.8251	0.43677
44.8596	0.43676
44.8942	0.43671
44.9287	0.43677
44.9633	0.43686
44.9978	0.43688
45.0323	0.43687
45.0669	0.4369
45.1014	0.43686
45.136	0.43682
45.1705	0.43683
45.205	0.43683
45.2396	0.43676
45.2741	0.43671
45.3087	0.43674
45.3432	0.43676
45.3777	0.43674
45.4123	0.43675
45.4468	0.43675
45.4814	0.43674
45.5159	0.43674
45.5504	0.43677
45.585	0.4368
45.6195	0.43679
45.6541	0.4368
45.6886	0.43685
45.7231	0.43684
45.7577	0.43687
45.7922	0.43685
45.8268	0.43687
45.8613	0.43684
45.8958	0.43682
45.9304	0.43679
45.9649	0.43686
45.9995	0.43684
46.034	0.43684
46.0685	0.43689
46.1031	0.4369
46.1376	0.43692
46.1722	0.43681
46.2067	0.4368
46.2412	0.43677
46.2758	0.43677
46.3103	0.43679
46.3449	0.43685
46.3794	0.43678
46.4139	0.43674
46.4485	0.43677
46.483	0.43685
46.5176	0.43688
46.5521	0.43687
46.5866	0.4369
46.6212	0.43691
46.6557	0.43683
46.6903	0.4369
46.7248	0.4369
46.7593	0.43688
46.7939	0.43691
46.8284	0.43695
46.863	0.43698
46.8975	0.43693
46.932	0.4369
46.9666	0.4369
47.0011	0.43686
47.0357	0.43681
47.0702	0.43683
47.1047	0.43689
47.1393	0.43683
47.1738	0.43685
47.2084	0.43683
47.2429	0.43685
47.2774	0.43683
47.312	0.43688
47.3465	0.43695
47.3811	0.4369
47.4156	0.4369
47.4501	0.43695
47.4847	0.43696
47.5192	0.43696
47.5538	0.43698
47.5883	0.43701
47.6228	0.437
47.6574	0.43697
47.6919	0.43694
47.7265	0.43696
47.761	0.4369
47.7955	0.43682
47.8301	0.43686
47.8646	0.43686
47.8992	0.43685
47.9337	0.43687
47.9682	0.43692
48.0028	0.43692
48.0373	0.43693
48.0719	0.43696
48.1064	0.437
48.1409	0.43699
48.1755	0.4369
48.21	0.43693
48.2446	0.43697
48.2791	0.43696
48.3136	0.43696
48.3482	0.43705
48.3827	0.43703
48.4173	0.43699
48.4518	0.43699
48.4863	0.43708
48.5209	0.43703
48.5554	0.43699
48.59	0.437
48.6245	0.43698
48.659	0.43698
48.6936	0.43697
48.7281	0.43702
48.7627	0.43704
48.7972	0.43703
48.8317	0.43707
48.8663	0.43704
48.9008	0.43701
48.9354	0.437
48.9699	0.43707
49.0044	0.43713
49.039	0.43717
49.0735	0.43717
49.1081	0.43717
49.1426	0.43713
49.1771	0.43706
49.2117	0.43706
49.2462	0.43708
49.2808	0.43702
49.3153	0.437
49.3498	0.43703
49.3844	0.43707
49.4189	0.43708
49.4535	0.43706
49.488	0.43706
49.5225	0.43703
49.5571	0.43704
49.5916	0.43702
49.6262	0.43703
49.6607	0.43701
49.6952	0.43703
49.7298	0.43704
49.7643	0.43708
49.7989	0.43709
49.8334	0.43711
49.8679	0.43717
49.9025	0.43712
49.937	0.43713
49.9716	0.43713
50.0061	0.43712
50.0406	0.43707
50.0752	0.43709
50.1097	0.43712
50.1443	0.43712
50.1788	0.43707
50.2133	0.43706
50.2479	0.43713
50.2824	0.43714
50.317	0.43715
50.3515	0.43722
50.386	0.43725
50.4206	0.43716
50.4551	0.43712
50.4897	0.43715
50.5242	0.4372
50.5587	0.43719
50.5933	0.4372
50.6278	0.43725
50.6624	0.43722
50.6969	0.43716
50.7314	0.43716
50.766	0.43719
50.8005	0.4372
50.8351	0.43719
50.8696	0.43721
50.9041	0.43718
50.9387	0.43712
50.9732	0.43717
51.0078	0.43718
51.0423	0.43717
51.0768	0.43722
51.1114	0.43725
51.1459	0.43724
51.1805	0.43726
51.215	0.43722
51.2495	0.43728
51.2685	0.43727
51.2685	0.43727
51.2685	0.43727
51.2685	0.43727
51.2685	0.43727
51.2685	0.43727
51.2685	0.43727
51.2685	0.43727
51.2685	0.43727
51.2685	0.43727
51.2685	0.43727
51.2685	0.43727
51.2685	0.43727
51.2685	0.43727
51.2685	0.43727
51.2685	0.43727
51.2685	0.43727
51.2685	0.43727
51.2685	0.43727
51.2685	0.43727
51.2685	0.43727
51.2685	0.43727
51.2685	0.43727
51.2685	0.43727
51.2685	0.43727
51.2685	0.43727
51.2685	0.43727
51.2685	0.43727
51.2685	0.43727
51.2685	0.43727
51.2685	0.43727
51.2685	0.43727
51.2685	0.43727
51.2685	0.43727
51.2685	0.43727
51.2685	0.43727
51.2685	0.43727
51.2685	0.43727
51.2685	0.43727
51.2685	0.43727
51.2685	0.43727
51.2685	0.43727
51.2685	0.43727
51.2685	0.43727
51.2685	0.43727
51.2685	0.43727
51.2685	0.43727
51.2685	0.43727
51.2685	0.43727
51.2685	0.43727
51.2685	0.43727
51.2685	0.43727
51.2685	0.43727
51.2685	0.43727
51.2685	0.43727
51.2685	0.43727
51.2685	0.43727
51.2685	0.43727
51.2685	0.43727
51.2685	0.43727
51.2685	0.43727
51.2685	0.43727
51.2685	0.43727
51.2685	0.43727
51.2685	0.43727
51.2685	0.43727
51.2685	0.43727
51.2685	0.43727
51.2685	0.43727
51.2685	0.43727
51.2685	0.43727
51.2685	0.43727
51.2685	0.43727
51.2685	0.43727
51.2685	0.43727
51.2685	0.43727
51.2685	0.43727
51.2685	0.43727
51.2685	0.43727
51.2685	0.43727
51.2685	0.43727
51.2685	0.43727
51.2685	0.43727
51.2685	0.43727
51.2685	0.43727
51.2685	0.43727
51.2685	0.43727
51.2685	0.43727
51.2685	0.43727
51.2685	0.43727
51.2685	0.43727
51.2685	0.43727
51.2685	0.43727
51.2685	0.43727
51.2685	0.43727
51.2685	0.43727
51.2685	0.43727
51.2685	0.43727
51.2685	0.43727
51.2685	0.43727
[truncated: 1,073 more rows]

## Sheet: Fig 1f_OECT
d (um)	I_s,AC (uA)
4.8	2.24655
4.79351	2.24609
4.78499	2.24571
4.77556	2.24571
4.76573	2.24609
4.75579	2.24602
4.74535	2.24609
4.7348	2.24632
4.72395	2.24663
4.7132	2.2467
4.70235	2.24625
4.6915	2.24678
4.68035	2.24586
4.6694	2.24586
4.65815	2.24625
4.64699	2.24724
4.63564	2.24716
4.62428	2.24716
4.61302	2.24716
4.60177	2.24663
4.59031	2.24655
4.57885	2.24663
4.56739	2.24678
4.55584	2.24594
4.54428	2.24602
4.53272	2.24602
4.52106	2.24609
4.5095	2.24579
4.49773	2.24571
4.48607	2.24586
4.47441	2.24571
4.46265	2.24518
4.45079	2.24495
4.43892	2.24518
4.42726	2.24541
4.4153	2.24564
4.40333	2.24655
4.39147	2.24701
4.37951	2.24693
4.36754	2.24655
4.35558	2.24678
4.34351	2.24617
4.33144	2.24548
4.31938	2.24518
4.30731	2.24533
4.29524	2.24449
4.28308	2.24464
4.27081	2.24518
4.25864	2.24533
4.24647	2.24525
4.2341	2.24556
4.22193	2.24594
4.20967	2.24602
4.1974	2.24564
4.18503	2.24609
4.17276	2.24693
4.16018	2.24663
4.14781	2.24686
4.13544	2.24716
4.12297	2.2467
4.1104	2.24602
4.09793	2.24548
4.08545	2.24579
4.07288	2.24579
4.06031	2.24541
4.04773	2.24556
4.03516	2.24609
4.02249	2.24579
4.00991	2.24518
3.99714	2.24541
3.98446	2.24556
3.97179	2.24564
3.95901	2.24556
3.94624	2.24586
3.93346	2.24548
3.92058	2.24487
3.90781	2.24518
3.89503	2.24564
3.88215	2.24594
3.86927	2.24579
3.8563	2.24586
3.84342	2.24594
3.83044	2.24625
3.81746	2.24617
3.80448	2.24617
3.7915	2.24571
3.77852	2.24518
3.76544	2.24579
3.75236	2.24625
3.73928	2.24571
3.7262	2.24525
3.71302	2.24472
3.69994	2.24442
3.68676	2.24472
3.67358	2.24495
3.66029	2.24525
3.64721	2.24571
3.63393	2.24579
3.62075	2.24594
3.60737	2.24609
3.59418	2.24556
3.5809	2.24533
3.56741	2.24556
3.55413	2.24495
3.54075	2.2448
3.52746	2.24487
3.51398	2.24556
3.50059	2.24495
3.48711	2.24472
3.47372	2.24442
3.46024	2.24426
3.44675	2.24457
3.43327	2.24442
3.41968	2.24487
3.40619	2.24503
3.39261	2.24487
3.37902	2.2448
3.36543	2.24518
3.35184	2.24472
3.33836	2.24487
3.32457	2.24533
3.31088	2.24525
3.29729	2.24503
3.2836	2.24487
3.26981	2.24518
3.25613	2.2451
3.24244	2.24495
3.22865	2.24442
3.21486	2.2448
3.20097	2.24457
3.18728	2.24449
3.17339	2.24533
3.15949	2.24541
3.1457	2.24495
3.13181	2.24472
3.11792	2.24442
3.10403	2.24396
3.09014	2.24373
3.07625	2.24396
3.06236	2.24426
3.04836	2.24403
3.03417	2.24449
3.02028	2.24487
3.00618	2.24487
2.99219	2.2448
2.97809	2.24472
2.9641	2.24503
2.95001	2.24464
2.93581	2.24419
2.92172	2.24426
2.90762	2.24426
2.89343	2.2438
2.87933	2.24411
2.86514	2.24419
2.85094	2.24403
2.83664	2.24358
2.82245	2.24319
2.80825	2.24327
2.79396	2.24327
2.77976	2.24304
2.76536	2.24327
2.75107	2.24373
2.73677	2.24388
2.72247	2.24342
2.70807	2.24396
2.69378	2.24388
2.67938	2.24335
2.66498	2.24312
2.65058	2.2438
2.63608	2.24335
2.62178	2.24365
2.60728	2.24419
2.59278	2.24457
2.57828	2.24426
2.56378	2.24388
2.54929	2.2435
2.53479	2.24358
2.52029	2.24319
2.50558	2.24342
2.49108	2.24342
2.47648	2.24319
2.46198	2.24327
2.44738	2.24396
2.43268	2.24434
2.41798	2.24373
2.40337	2.24335
2.38867	2.24304
2.37407	2.24289
2.35937	2.24258
2.34467	2.24266
2.32996	2.24289
2.31516	2.24236
2.30046	2.24251
2.28575	2.24304
2.27095	2.24304
2.25615	2.24304
2.24134	2.24297
2.22644	2.24342
2.21163	2.24319
2.19683	2.24312
2.18202	2.24312
2.16712	2.24319
2.15221	2.24274
2.13731	2.24258
2.1224	2.24236
2.1075	2.24243
2.09249	2.24266
2.07759	2.24243
2.06258	2.24266
2.04767	2.24251
2.03267	2.24243
2.01766	2.24205
2.00265	2.24197
1.98765	2.24106
1.97254	2.24045
1.95753	2.24113
1.94252	2.24159
1.92742	2.24197
1.91231	2.24205
1.8972	2.24243
1.88209	2.24243
1.86698	2.24213
1.85187	2.24289
1.83667	2.24297
1.82146	2.24243
1.80635	2.2419
1.79114	2.24228
1.77603	2.24182
1.76082	2.2419
1.74561	2.24167
1.7304	2.24167
1.71509	2.24197
1.69978	2.24167
1.68457	2.24213
1.66926	2.2422
1.65405	2.24197
1.63864	2.24121
1.62343	2.24129
1.60801	2.24152
1.5928	2.24174
1.57739	2.24205
1.56208	2.24228
1.54667	2.24174
1.53126	2.24106
1.51584	2.24144
1.50053	2.24152
1.48512	2.24144
1.46981	2.24167
1.4543	2.24182
1.43888	2.24152
1.42337	2.24159
1.40786	2.24174
1.39244	2.2422
1.37703	2.2422
1.36152	2.24205
1.346	2.24251
1.33049	2.24266
1.31498	2.24236
1.29946	2.2422
1.28385	2.24197
1.26833	2.24243
1.25282	2.24197
1.2372	2.24213
1.22169	2.2422
1.20608	2.24159
1.19056	2.24106
1.17485	2.24129
1.15923	2.24197
1.14362	2.24121
1.1281	2.24159
1.11238	2.24106
1.09667	2.24113
1.08105	2.2406
1.06534	2.24083
1.04962	2.24152
1.03411	2.24129
1.01839	2.24083
1.00267	2.24075
0.98696	2.24075
0.97124	2.23999
0.95552	2.24045
0.93981	2.24098
0.92419	2.24106
0.90827	2.24045
0.89256	2.24052
0.87684	2.2406
0.86112	2.23999
0.8453	2.23976
0.82949	2.24022
0.81377	2.24045
0.79805	2.23961
0.78224	2.23984
0.76642	2.23999
0.7506	2.23969
0.73488	2.23938
0.71906	2.23999
0.70325	2.24037
0.68743	2.23984
0.67161	2.23953
0.65579	2.24037
0.64008	2.2403
0.62426	2.24014
0.60834	2.2403
0.59262	2.2403
0.5767	2.23984
0.56088	2.2393
0.54507	2.23961
0.52915	2.23938
0.51333	2.239
0.49751	2.23885
0.48159	2.2393
0.46567	2.23938
0.44996	2.23961
0.43404	2.23938
0.41822	2.23953
0.4022	2.2393
0.38638	2.23869
0.37056	2.2393
0.35454	2.2403
0.33872	2.24014
0.3228	2.23961
0.30688	2.23953
0.29107	2.23923
0.27515	2.23907
0.25923	2.23824
0.24321	2.23885
0.22729	2.23938
0.21137	2.23938
0.19545	2.23991
0.17963	2.2406
0.16361	2.24014
0.14769	2.24007
0.13177	2.23991
0.11595	2.2393
0.09993	2.23938
0.08401	2.23923
0.06809	2.23938
0.05228	2.23877
0.03636	2.23877
0.02054	2.23869
0.00452	2.23953
-0.0114	2.23892
-0.02732	2.23862
-0.04324	2.23915
-0.05896	2.23946
-0.07488	2.239
-0.09069	2.239
-0.10671	2.23976
-0.12243	2.2393
-0.13825	2.23953
-0.15407	2.23953
-0.16309	2.23946
-0.16319	2.23961
-0.16329	2.23976
4.8	2.24655
4.79351	2.24609
4.78499	2.24571
4.77556	2.24571
4.76573	2.24609
4.75579	2.24602
4.74535	2.24609
4.7348	2.24632
4.72395	2.24663
4.7132	2.2467
4.70235	2.24625
4.6915	2.24678
4.68035	2.24586
4.6694	2.24586
4.65815	2.24625
4.64699	2.24724
4.63564	2.24716
4.62428	2.24716
4.61302	2.24716
4.60177	2.24663
4.59031	2.24655
4.57885	2.24663
4.56739	2.24678
4.55584	2.24594
4.54428	2.24602
4.53272	2.24602
4.52106	2.24609
4.5095	2.24579
4.49773	2.24571
4.48607	2.24586
4.47441	2.24571
4.46265	2.24518
4.45079	2.24495
4.43892	2.24518
4.42726	2.24541
4.4153	2.24564
4.40333	2.24655
4.39147	2.24701
4.37951	2.24693
4.36754	2.24655
4.35558	2.24678
4.34351	2.24617
4.33144	2.24548
4.31938	2.24518
4.30731	2.24533
4.29524	2.24449
4.28308	2.24464
4.27081	2.24518
4.25864	2.24533
4.24647	2.24525
4.2341	2.24556
4.22193	2.24594
4.20967	2.24602
4.1974	2.24564
4.18503	2.24609
4.17276	2.24693
4.16018	2.24663
4.14781	2.24686
4.13544	2.24716
4.12297	2.2467
4.1104	2.24602
4.09793	2.24548
4.08545	2.24579
4.07288	2.24579
4.06031	2.24541
4.04773	2.24556
4.03516	2.24609
4.02249	2.24579
4.00991	2.24518
3.99714	2.24541
3.98446	2.24556
3.97179	2.24564
3.95901	2.24556
3.94624	2.24586
3.93346	2.24548
3.92058	2.24487
3.90781	2.24518
3.89503	2.24564
3.88215	2.24594
3.86927	2.24579
3.8563	2.24586
3.84342	2.24594
3.83044	2.24625
3.81746	2.24617
3.80448	2.24617
3.7915	2.24571
3.77852	2.24518
3.76544	2.24579
3.75236	2.24625
3.73928	2.24571
3.7262	2.24525
3.71302	2.24472
3.69994	2.24442
3.68676	2.24472
3.67358	2.24495
3.66029	2.24525
3.64721	2.24571
3.63393	2.24579
3.62075	2.24594
3.60737	2.24609
3.59418	2.24556
3.5809	2.24533
3.56741	2.24556
3.55413	2.24495
3.54075	2.2448
3.52746	2.24487
3.51398	2.24556
3.50059	2.24495
3.48711	2.24472
3.47372	2.24442
3.46024	2.24426
3.44675	2.24457
3.43327	2.24442
3.41968	2.24487
3.40619	2.24503
3.39261	2.24487
3.37902	2.2448
3.36543	2.24518
3.35184	2.24472
3.33836	2.24487
3.32457	2.24533
3.31088	2.24525
3.29729	2.24503
3.2836	2.24487
3.26981	2.24518
3.25613	2.2451
3.24244	2.24495
3.22865	2.24442
3.21486	2.2448
3.20097	2.24457
3.18728	2.24449
3.17339	2.24533
3.15949	2.24541
3.1457	2.24495
3.13181	2.24472
3.11792	2.24442
3.10403	2.24396
3.09014	2.24373
3.07625	2.24396
3.06236	2.24426
3.04836	2.24403
3.03417	2.24449
3.02028	2.24487
3.00618	2.24487
2.99219	2.2448
2.97809	2.24472
2.9641	2.24503
2.95001	2.24464
2.93581	2.24419
2.92172	2.24426
2.90762	2.24426
2.89343	2.2438
2.87933	2.24411
2.86514	2.24419
2.85094	2.24403
2.83664	2.24358
2.82245	2.24319
2.80825	2.24327
2.79396	2.24327
2.77976	2.24304
2.76536	2.24327
2.75107	2.24373
2.73677	2.24388
2.72247	2.24342
2.70807	2.24396
2.69378	2.24388
2.67938	2.24335
2.66498	2.24312
2.65058	2.2438
2.63608	2.24335
2.62178	2.24365
2.60728	2.24419
2.59278	2.24457
2.57828	2.24426
2.56378	2.24388
2.54929	2.2435
2.53479	2.24358
2.52029	2.24319
2.50558	2.24342
2.49108	2.24342
2.47648	2.24319
2.46198	2.24327
2.44738	2.24396
2.43268	2.24434
2.41798	2.24373
2.40337	2.24335
2.38867	2.24304
2.37407	2.24289
2.35937	2.24258
2.34467	2.24266
2.32996	2.24289
2.31516	2.24236
2.30046	2.24251
2.28575	2.24304
2.27095	2.24304
2.25615	2.24304
2.24134	2.24297
2.22644	2.24342
2.21163	2.24319
2.19683	2.24312
2.18202	2.24312
2.16712	2.24319
2.15221	2.24274
2.13731	2.24258
2.1224	2.24236
2.1075	2.24243
2.09249	2.24266
2.07759	2.24243
2.06258	2.24266
2.04767	2.24251
2.03267	2.24243
2.01766	2.24205
2.00265	2.24197
1.98765	2.24106
1.97254	2.24045
1.95753	2.24113
1.94252	2.24159
1.92742	2.24197
1.91231	2.24205
1.8972	2.24243
1.88209	2.24243
1.86698	2.24213
1.85187	2.24289
1.83667	2.24297
1.82146	2.24243
1.80635	2.2419
1.79114	2.24228
1.77603	2.24182
1.76082	2.2419
1.74561	2.24167
1.7304	2.24167
1.71509	2.24197
1.69978	2.24167
1.68457	2.24213
1.66926	2.2422
1.65405	2.24197
1.63864	2.24121
1.62343	2.24129
1.60801	2.24152
1.5928	2.24174
1.57739	2.24205
1.56208	2.24228
1.54667	2.24174
1.53126	2.24106
1.51584	2.24144
1.50053	2.24152
1.48512	2.24144
1.46981	2.24167
1.4543	2.24182
1.43888	2.24152
1.42337	2.24159
1.40786	2.24174
1.39244	2.2422
1.37703	2.2422
1.36152	2.24205
1.346	2.24251
1.33049	2.24266
1.31498	2.24236
1.29946	2.2422
1.28385	2.24197
1.26833	2.24243
1.25282	2.24197
1.2372	2.24213
1.22169	2.2422
1.20608	2.24159
1.19056	2.24106
1.17485	2.24129
1.15923	2.24197
1.14362	2.24121
1.1281	2.24159
1.11238	2.24106
1.09667	2.24113
1.08105	2.2406
1.06534	2.24083
1.04962	2.24152
1.03411	2.24129
1.01839	2.24083
1.00267	2.24075
0.98696	2.24075
0.97124	2.23999
0.95552	2.24045
0.93981	2.24098
0.92419	2.24106
0.90827	2.24045
0.89256	2.24052
0.87684	2.2406
0.86112	2.23999
0.8453	2.23976
0.82949	2.24022
0.81377	2.24045
0.79805	2.23961
0.78224	2.23984
0.76642	2.23999
0.7506	2.23969
0.73488	2.23938
0.71906	2.23999
0.70325	2.24037
0.68743	2.23984
0.67161	2.23953
0.65579	2.24037
0.64008	2.2403
0.62426	2.24014
0.60834	2.2403
0.59262	2.2403
0.5767	2.23984
0.56088	2.2393
0.54507	2.23961
0.52915	2.23938
0.51333	2.239
0.49751	2.23885
0.48159	2.2393
0.46567	2.23938
0.44996	2.23961
0.43404	2.23938
0.41822	2.23953
0.4022	2.2393
0.38638	2.23869
0.37056	2.2393
0.35454	2.2403
0.33872	2.24014
0.3228	2.23961
0.30688	2.23953
0.29107	2.23923
0.27515	2.23907
0.25923	2.23824
0.24321	2.23885
0.22729	2.23938
0.21137	2.23938
0.19545	2.23991
0.17963	2.2406
0.16361	2.24014
0.14769	2.24007
0.13177	2.23991
0.11595	2.2393
0.09993	2.23938
0.08401	2.23923
0.06809	2.23938
0.05228	2.23877
0.03636	2.23877
0.02054	2.23869
0.00452	2.23953
-0.0114	2.23892
-0.02732	2.23862
-0.04324	2.23915
-0.05896	2.23946
-0.07488	2.239
-0.09069	2.239
-0.10671	2.23976
-0.12243	2.2393
-0.13825	2.23953
-0.15407	2.23953
-0.16309	2.23946
-0.16319	2.23961
-0.16329	2.23976
	--
	--
	--
	--
	--
	--
	--
	--
	--
	--
	--
	--
	--
	--
	--
	--
	--
	--
	--
	--
	--
	--
	--
	--
	--
	--
	--
	--
	--
	--
	--
	--
	--
	--
	--
	--
	--
	--
	--
	--
	--
	--
	--
	--
	--
	--
	--
	--
	--
	--
	--
	--
	--
	--
	--
	--
	--
	--
	--
	--
	--
	--
	--
	--
	--
	--
	--
	--
	--
	--
	--
	--
	--
	--
	--
	--
	--
	--
	--
	--
	--
	--
	--
	--
	--
	--
	--
	--
	--
	--
	--
	--
	--
	--
	--
	--
	--
	--
	--
	--
	--
	--
	--
	--
	--
	--
	--
	--
	--
	--
	--
	--
	--
	--
	--
	--
	--
	--
	--
	--
	--
	--
	--
	--
	--
	--
	--
	--
	--
	--
	--
	--
	--
	--
	--
	--
	--
	--
	--
	--
	--
	--
	--
	--
	--
	--
	--
	--
	--
	--
	--
	--
	--
	--
	--
	--
	--
	--
	--
	--
	--
	--
	--
	--
	--
	--
	--
	--
	--
	--
	--
	--
	--
	--
	--
	--
	--
	--
	--
	--
	--
	--
	--
	--
	--
	--
	--
	--
	--
	--
	--
	--
	--
	--
	--
	--
	--
	--
	--
	--
	--
	--
	--
	--
	--
	--
	--
	--
	--
	--
	--
	--
	--
	--
	--
	--
	--
	--
	--
	--
	--
	--
	--
	--
	--
	--
	--
	--
	--
	--
	--
	--
	--
	--
	--
	--
	--
	--
	--
	--
	--
	--
	--
	--
	--
	--
	--
	--
	--
	--
	--
	--
	--
	--
	--
	--
	--
	--
	--
	--
	--
	--
	--
	--
	--
	--
	--
	--
	--
	--
	--
	--
	--
	--
	--
	--
	--
	--
	--
	--
	--
	--
	--
	--
	--
	--
	--
	--
	--
	--
	--
	--
	--
	--
	--
	--
	--
	--
	--
	--
	--
	--
	--
	--
	--
	--
	--
	--
	--
	--
	--
	--
	--
	--
	--
	--
	--
	--
	--
	--
	--
	--
	--
	--
	--
	--
	--
	--
	--
	--
	--
	--
	--
	--
	--
	--
	--
	--
	--
	--
	--
	--
	--
	--
	--
	--
	--
	--
	--
	--
	--
	--
	--
	--
	--
	--
	--
	--
	--
	--
	--
	--
	--
	--
	--
	--
	--
	--
	--
	--
	--
	--
	--
	--
	--
	--
	--
	--
	--
	--
	--
	--
	--
	--
	--
	--
	--
	--
	--
	--
	--
	--
	--
	--
	--
	--
	--
	--
	--
	--
	--
	--
	--
	--
	--
	--
	--
	--
	--
	--
	--
	--
	--
	--
	--
	--
	--
	--
	--
	--
	--
	--
	--
	--
	--
	--
	--
	--
	--
	--
	--
	--
	--
	--
	--
	--
	--
	--
	--
	--
	--
	--
	--
	--
	--
	--
	--
	--
	--
	--
	--
	--
	--
	--
	--
	--
	--
	--
	--
	--
	--
	--
	--
	--
	--
	--
	--
	--
	--
	--
	--
	--
	--
	--
	--
	--
	--
	--
	--
	--
	--
	--
	--
	--
	--
	--
	--
	--
	--
	--
	--
	--
	--
	--
	--
	--
	--
	--
	--
	--
	--
	--
	--
	--
	--
	--
	--
	--
	--
	--
	--
	--
	--
	--
	--
	--
	--
	--
	--
	--
	--
	--
	--
	--
	--
	--
	--
	--
	--
	--
	--
	--
	--
	--
	--
	--
	--
	--
	--
	--
	--
	--
	--
	--
	--
	--
	--
	--
	--
	--
	--
	--
	--
	--
	--
	--
	--
	--
	--
	--
	--
	--
	--
	--
	--
	--
	--
	--
	--
	--
	--
	--
	--
	--
	--
	--
	--
	--
	--
	--
	--
	--
	--
	--
	--
	--
	--
	--
	--
	--
	--
	--
	--
	--
	--
	--
	--
	--
	--
	--
	--
	--
	--
	--
	--
	--
	--
	--
	--
	--
	--
	--
	--
	--
	--
	--
	--
	--
	--
	--
	--
	--
	--
	--
	--
	--
	--
	--
	--
	--
	--
	--
	--
	--
	--
	--
	--
	--
	--
	--
	--
	--
	--
	--
	--
	--
	--
	--
	--
	--
	--
	--
	--
	--
	--
	--
	--
	--
	--
	--
	--
	--
	--
	--
	--
	--
	--
	--
	--
	--

## Sheet: Fig 1f_microel
d (um)	I_g,AC (uA)
4.8	0.43702
4.79351	0.43709
4.78499	0.43717
4.77556	0.43714
4.76573	0.43717
4.75579	0.43716
4.74535	0.43707
4.7348	0.43704
4.72395	0.43711
4.7132	0.43717
4.70235	0.43722
4.6915	0.43717
4.68035	0.43716
4.6694	0.43712
4.65815	0.43706
4.64699	0.43714
4.63564	0.43722
4.62428	0.43718
4.61302	0.43711
4.60177	0.43707
4.59031	0.43701
4.57885	0.43702
4.56739	0.43699
4.55584	0.437
4.54428	0.43702
4.53272	0.43701
4.52106	0.43707
4.5095	0.43708
4.49773	0.43702
4.48607	0.43701
4.47441	0.43701
4.46265	0.43707
4.45079	0.4371
4.43892	0.43707
4.42726	0.43708
4.4153	0.43704
4.40333	0.43702
4.39147	0.43704
4.37951	0.43707
4.36754	0.43709
4.35558	0.43707
4.34351	0.43714
4.33144	0.4371
4.31938	0.43709
4.30731	0.43706
4.29524	0.43705
4.28308	0.43701
4.27081	0.437
4.25864	0.43701
4.24647	0.43704
4.2341	0.43704
4.22193	0.43705
4.20967	0.43709
4.1974	0.4371
4.18503	0.4371
4.17276	0.43707
4.16018	0.43713
4.14781	0.43707
4.13544	0.43704
4.12297	0.43702
4.1104	0.43698
4.09793	0.43698
4.08545	0.43699
4.07288	0.43701
4.06031	0.43704
4.04773	0.43702
4.03516	0.43697
4.02249	0.43699
4.00991	0.43694
3.99714	0.43694
3.98446	0.437
3.97179	0.43702
3.95901	0.43702
3.94624	0.43703
3.93346	0.43707
3.92058	0.43706
3.90781	0.43704
3.89503	0.43704
3.88215	0.43705
3.86927	0.43698
3.8563	0.43691
3.84342	0.43694
3.83044	0.43699
3.81746	0.437
3.80448	0.43699
3.7915	0.43703
3.77852	0.43702
3.76544	0.43699
3.75236	0.43701
3.73928	0.43707
3.7262	0.43701
3.71302	0.43695
3.69994	0.43695
3.68676	0.43701
3.67358	0.43701
3.66029	0.43702
3.64721	0.43704
3.63393	0.43698
3.62075	0.43695
3.60737	0.43694
3.59418	0.43701
3.5809	0.43701
3.56741	0.43701
3.55413	0.43704
3.54075	0.43699
3.52746	0.437
3.51398	0.43698
3.50059	0.43701
3.48711	0.43701
3.47372	0.43698
3.46024	0.43694
3.44675	0.437
3.43327	0.43698
3.41968	0.43698
3.40619	0.43702
3.39261	0.43704
3.37902	0.43706
3.36543	0.43705
3.35184	0.43706
3.33836	0.43702
3.32457	0.43695
3.31088	0.43693
3.29729	0.43689
3.2836	0.43691
3.26981	0.43688
3.25613	0.43691
3.24244	0.43694
3.22865	0.43691
3.21486	0.43691
3.20097	0.43694
3.18728	0.43687
3.17339	0.43688
3.15949	0.43692
3.1457	0.43701
3.13181	0.43697
3.11792	0.43697
3.10403	0.43693
3.09014	0.43696
3.07625	0.437
3.06236	0.43703
3.04836	0.43707
3.03417	0.43698
3.02028	0.43688
3.00618	0.43687
2.99219	0.4369
2.97809	0.43688
2.9641	0.43688
2.95001	0.43694
2.93581	0.43696
2.92172	0.43691
2.90762	0.4369
2.89343	0.43694
2.87933	0.43688
2.86514	0.43682
2.85094	0.43688
2.83664	0.43688
2.82245	0.43686
2.80825	0.43683
2.79396	0.43689
2.77976	0.43688
2.76536	0.43682
2.75107	0.43678
2.73677	0.4368
2.72247	0.43679
2.70807	0.43683
2.69378	0.43689
2.67938	0.43683
2.66498	0.43682
2.65058	0.43679
2.63608	0.43678
2.62178	0.4368
2.60728	0.43678
2.59278	0.43678
2.57828	0.43685
2.56378	0.43678
2.54929	0.43669
2.53479	0.43669
2.52029	0.43667
2.50558	0.43672
2.49108	0.43672
2.47648	0.43675
2.46198	0.43676
2.44738	0.43679
2.43268	0.43683
2.41798	0.4369
2.40337	0.43687
2.38867	0.43685
2.37407	0.43685
2.35937	0.43685
2.34467	0.43685
2.32996	0.43682
2.31516	0.43682
2.30046	0.43678
2.28575	0.43674
2.27095	0.43672
2.25615	0.43672
2.24134	0.43665
2.22644	0.43665
2.21163	0.43664
2.19683	0.43667
2.18202	0.43667
2.16712	0.43672
2.15221	0.4368
2.13731	0.43678
2.1224	0.43675
2.1075	0.43685
2.09249	0.43691
2.07759	0.43688
2.06258	0.43687
2.04767	0.43683
2.03267	0.4368
2.01766	0.4368
2.00265	0.43679
1.98765	0.43678
1.97254	0.43679
1.95753	0.43675
1.94252	0.43678
1.92742	0.43681
1.91231	0.43678
1.8972	0.43678
1.88209	0.43682
1.86698	0.43682
1.85187	0.43677
1.83667	0.43674
1.82146	0.43675
1.80635	0.43672
1.79114	0.43672
1.77603	0.43675
1.76082	0.43675
1.74561	0.43675
1.7304	0.43674
1.71509	0.43675
1.69978	0.4368
1.68457	0.43678
1.66926	0.43675
1.65405	0.43684
1.63864	0.43679
1.62343	0.43677
1.60801	0.43678
1.5928	0.43672
1.57739	0.4367
1.56208	0.43669
1.54667	0.43673
1.53126	0.43672
1.51584	0.43672
1.50053	0.43668
1.48512	0.43678
1.46981	0.43678
1.4543	0.43674
1.43888	0.43676
1.42337	0.43672
1.40786	0.43669
1.39244	0.43662
1.37703	0.43658
1.36152	0.43654
1.346	0.43657
1.33049	0.43662
1.31498	0.43668
1.29946	0.43666
1.28385	0.43666
1.26833	0.43671
1.25282	0.43673
1.2372	0.43674
1.22169	0.43672
1.20608	0.4367
1.19056	0.43671
1.17485	0.43666
1.15923	0.43668
1.14362	0.43666
1.1281	0.4366
1.11238	0.43658
1.09667	0.43659
1.08105	0.43659
1.06534	0.43656
1.04962	0.43654
1.03411	0.43653
1.01839	0.43652
1.00267	0.4365
0.98696	0.43656
0.97124	0.43665
0.95552	0.4366
0.93981	0.4366
0.92419	0.43664
0.90827	0.43667
0.89256	0.43667
0.87684	0.43666
0.86112	0.43665
0.8453	0.43657
0.82949	0.43656
0.81377	0.43662
0.79805	0.43666
0.78224	0.43665
0.76642	0.43666
0.7506	0.4367
0.73488	0.43669
0.71906	0.43668
0.70325	0.43666
0.68743	0.43669
0.67161	0.43662
0.65579	0.43656
0.64008	0.43656
0.62426	0.43655
0.60834	0.43651
0.59262	0.43653
0.5767	0.43654
0.56088	0.43659
0.54507	0.43659
0.52915	0.43654
0.51333	0.43659
0.49751	0.43653
0.48159	0.43654
0.46567	0.43662
0.44996	0.43666
0.43404	0.43662
0.41822	0.43666
0.4022	0.43665
0.38638	0.43657
0.37056	0.43655
0.35454	0.43654
0.33872	0.43661
0.3228	0.43659
0.30688	0.43655
0.29107	0.43657
0.27515	0.43661
0.25923	0.43661
0.24321	0.43658
0.22729	0.43657
0.21137	0.43652
0.19545	0.43648
0.17963	0.43653
0.16361	0.43655
0.14769	0.43646
0.13177	0.4364
0.11595	0.4364
0.09993	0.43635
0.08401	0.43638
0.06809	0.43642
0.05228	0.43649
0.03636	0.43647
0.02054	0.43643
0.00452	0.43646
-0.0114	0.43649
-0.02732	0.43649
-0.04324	0.43649
-0.05896	0.43653
-0.07488	0.43648
-0.09069	0.43649
-0.10671	0.4365
-0.12243	0.4365
-0.13825	0.43653
-0.15407	0.43652
-0.16309	0.43653
-0.16319	0.43654
-0.16329	0.43646
-0.2	0.43652
-0.19037	0.43644
-0.18013	0.43643
-0.16978	0.43642
-0.15934	0.43641
-0.14879	0.43642
-0.13835	0.43641
-0.1276	0.43643
-0.11685	0.43638
-0.10631	0.43631
-0.09546	0.43634
-0.08471	0.43642
-0.07376	0.43636
-0.06281	0.4364
-0.05176	0.43642
-0.04081	0.43644
-0.02975	0.43645
-0.0187	0.43643
-0.00755	0.43646
0.0035	0.43643
0.01466	0.43641
0.02581	0.43643
0.03717	0.43651
0.04832	0.43647
0.05968	0.43646
0.07103	0.43645
0.08239	0.43644
0.09375	0.43645
0.1051	0.43649
0.11656	0.43653
0.12812	0.43651
0.13948	0.43647
0.15104	0.43651
0.1627	0.43653
0.17416	0.43647
0.18582	0.43647
0.19748	0.43648
0.20924	0.43649
0.2208	0.43648
0.23256	0.4365
0.24422	0.43657
0.25608	0.43652
0.26785	0.43648
0.27961	0.43653
0.29147	0.43653
0.30334	0.43646
0.3152	0.43643
0.32716	0.43644
0.33913	0.43649
0.35109	0.43649
0.36306	0.43653
0.37502	0.43656
0.38709	0.43657
0.39916	0.43655
0.41122	0.43655
0.42329	0.43651
0.43556	0.4365
0.44762	0.4365
0.45989	0.43656
0.47196	0.43655
0.48423	0.43648
0.4965	0.43646
0.50877	0.43648
0.52104	0.4364
0.53341	0.43639
0.54568	0.43645
0.55805	0.43648
0.57052	0.43649
0.58299	0.43646
0.59526	0.43647
0.60783	0.43646
0.6203	0.43646
0.63288	0.4365
0.64535	0.43657
0.65792	0.43654
0.67039	0.43654
0.68307	0.43654
0.69564	0.43652
0.70832	0.4365
0.72099	0.43649
0.73367	0.43654
0.74644	0.43653
0.75912	0.43655
0.77199	0.43661
0.78467	0.43658
0.79744	0.43651
0.81032	0.43649
0.8232	0.43653
0.83598	0.43654
0.84895	0.43653
0.86183	0.43653
0.87481	0.43662
0.88779	0.43656
0.90077	0.43656
0.91375	0.43662
0.92683	0.43669
0.93981	0.43669
0.95289	0.4367
0.96597	0.43673
0.97915	0.43675
0.99223	0.43672
1.00541	0.43666
1.01859	0.43669
1.03177	0.43664
1.04496	0.43662
1.05824	0.43666
1.07142	0.4367
1.0847	0.43664
1.09809	0.43666
1.11127	0.43664
1.12465	0.43666
1.13804	0.43667
1.15152	0.43669
1.16481	0.4367
1.17829	0.43666
1.19168	0.43662
1.20516	0.43666
1.21855	0.43672
1.23213	0.43666
1.24572	0.43666
1.25921	0.43663
1.27269	0.43667
1.28638	0.43663
1.29987	0.43664
1.31356	0.43664
1.32714	0.43662
1.34073	0.43658
1.35452	0.43661
1.36821	0.43662
1.3819	0.43658
1.39559	0.43657
1.40928	0.43657
1.42307	0.4366
1.43686	0.43662
1.45065	0.43661
1.46454	0.43667
1.47833	0.43664
1.49222	0.43664
1.50601	0.43666
1.52	0.43665
1.53389	0.43663
1.54778	0.43667
1.56178	0.43664
1.57577	0.43664
1.58976	0.43662
1.60376	0.4367
1.61775	0.43678
1.63184	0.43675
1.64584	0.43672
1.65993	0.43675
1.67413	0.43678
1.68822	0.43676
1.70231	0.43675
1.71631	0.43678
1.7306	0.43672
1.7447	0.43672
1.75899	0.43671
1.77329	0.43675
1.78739	0.43673
1.80158	0.43672
1.81588	0.43678
1.83028	0.43684
1.84457	0.43683
1.85887	0.43676
1.87327	0.43681
1.88757	0.43672
1.90197	0.43671
1.91636	0.43672
1.93076	0.43678
1.94516	0.43674
1.95956	0.43671
1.97406	0.43675
1.98856	0.43677
2.00306	0.43678
2.01746	0.43676
2.03196	0.43684
2.04666	0.43685
2.06106	0.43679
2.07576	0.43678
2.09026	0.43683
2.10486	0.43678
2.11956	0.43672
2.13416	0.43679
2.14877	0.43682
2.16347	0.43683
2.17817	0.43677
2.19277	0.43677
2.20758	0.43674
2.22228	0.43673
2.23698	0.43673
2.25179	0.43678
2.26649	0.43679
2.28129	0.43676
2.2962	0.43682
2.3109	0.43679
2.3257	0.43679
2.34051	0.43679
2.35551	0.43682
2.37042	0.43681
2.38533	0.43675
2.40013	0.4368
2.41514	0.43682
2.43004	0.43681
2.44505	0.43677
2.45995	0.43675
2.47486	0.43678
2.48987	0.4368
2.50497	0.43678
2.51998	0.43681
2.53499	0.43683
2.54999	0.43681
2.5651	0.43693
2.58021	0.43697
2.59522	0.43694
2.61043	0.43698
2.62554	0.43698
2.64075	0.43692
2.65585	0.43688
2.67096	0.43683
2.68617	0.43691
2.70148	0.43693
2.71649	0.43694
2.7319	0.43704
2.74711	0.43707
2.76232	0.437
2.77753	0.437
2.79294	0.43694
2.80825	0.43698
2.82367	0.43704
2.83898	0.43704
2.85429	0.43705
2.8697	0.43703
2.88501	0.43698
2.90053	0.43699
2.91584	0.437
2.93135	0.43699
2.94676	0.43701
2.96228	0.43701
2.97769	0.43702
2.9931	0.437
3.00872	0.43695
3.02423	0.43694
3.03974	0.43687
3.05546	0.43682
3.07097	0.43691
3.08649	0.43701
3.1021	0.43698
3.11772	0.43698
3.13333	0.43698
3.14895	0.43704
3.16467	0.43701
3.18038	0.43704
3.196	0.43707
3.21171	0.43699
3.22733	0.43694
3.24315	0.43693
3.25896	0.43694
3.27468	0.4369
3.2904	0.43691
3.30611	0.43698
3.32203	0.437
3.33795	0.437
3.35377	0.43704
3.36959	0.4371
3.38541	0.43707
3.40133	0.43706
3.41725	0.43707
3.43317	0.43708
3.44898	0.43704
3.4649	0.437
3.48092	0.43697
3.49684	0.43694
3.51276	0.43692
3.52888	0.43694
3.5448	0.437
3.56082	0.43705
3.57674	0.43702
3.59276	0.43711
3.60879	0.43715
3.62491	0.43716
3.64103	0.43712
3.65705	0.43704
3.67317	0.43701
3.68929	0.43697
3.70542	0.43705
3.72154	0.43706
3.73776	0.43697
3.75388	0.43694
3.77011	0.43693
3.78633	0.43691
3.80235	0.43695
3.81858	0.43695
3.8349	0.43701
3.85102	0.43701
3.86725	0.43701
3.88357	0.43701
3.8999	0.43703
3.91612	0.43703
3.93234	0.43702
3.94867	0.43715
3.96499	0.43716
3.98132	0.43717
3.99764	0.43715
4.01407	0.43717
4.03039	0.43716
4.04672	0.43709
4.06304	0.43707
4.07937	0.43708
4.0959	0.43702
4.11232	0.43699
4.12865	0.43701
4.14508	0.43701
4.1615	0.43704
4.17793	0.43704
4.19446	0.43711
4.21068	0.43709
4.22721	0.43711
4.24363	0.43715
4.26016	0.4372
4.27669	0.43716
4.29322	0.43716
4.30964	0.43719
4.32617	0.43717
4.3426	0.43714
4.35923	0.43712
4.37565	0.43717
4.39228	0.43716
4.40881	0.43714
4.42534	0.43714
4.44197	0.43722
4.45849	0.43715
4.47502	0.43714
4.49155	0.43714
4.50808	0.43714
4.52461	0.43715
4.54123	0.43717
4.55776	0.43721
4.57429	0.43717
4.59092	0.4372
4.60755	0.43719
4.62408	0.43722
4.6407	0.43714
4.65723	0.43715
4.67386	0.43712
4.69039	0.43712
4.70702	0.43715
4.72355	0.4372
4.74007	0.43727
4.7566	0.43723
4.77313	0.43721
4.78986	0.43722
4.79939	0.43726
4.79939	0.43723
4.79939	0.43723
	--
	--
	--
	--
	--
	--
	--
	--
	--
	--
	--
	--
	--
	--
	--
	--
	--
	--
	--
	--
	--
	--
	--
	--
	--
	--
	--
	--
	--
	--
	--
	--
	--
	--
	--
	--
	--
	--
	--
	--
	--
	--
	--
	--
	--
	--
	--
	--
	--
	--
	--
	--
	--
	--
	--
	--
	--
	--
	--
	--
	--
	--
	--
	--
	--
	--
	--
	--
	--
	--
	--
	--
	--
	--
	--
	--
	--
	--
	--
	--
	--
	--
	--
	--
	--
	--
	--
	--
	--
	--
	--
	--
	--
	--
	--
	--
	--
	--
	--
	--
	--
	--
	--
	--
	--
	--
	--
	--
	--
	--
	--
	--
