# Supplementary material for: AC amplification gain in organic electrochemical transistors for impedance-based single cell sensors
Source: Nat Commun. 2022 Sep 15;13:5423. doi: 10.1038/s41467-022-33094-2 (PMC9477811; doi:10.1038/s41467-022-33094-2)
Supplement: Supplementary file 3 — Source Data [file 41467_2022_33094_MOESM3_ESM.zip › Source data/Figure 2.xlsx]

## Sheet: Figure 2b
f model (Hz)	I,s_AC model (A)	I,g_AC model (A)	f exp (Hz)	I,s_AC exp (A)	I,g_AC exp (A)
10	1.99969e-06	1.25642e-08	100000	7.96997e-07	7.35355e-07
12.0679	1.99954e-06	1.51611e-08	82864.3	7.705e-07	7.06095e-07
14.5635	1.99934e-06	1.82942e-08	68664.9	7.53507e-07	6.88901e-07
17.5751	1.99903e-06	2.20735e-08	56898.7	7.38881e-07	6.73541e-07
21.2095	1.99859e-06	2.66315e-08	47148.7	7.27497e-07	6.63168e-07
25.5955	1.99795e-06	3.21271e-08	39069.4	7.17636e-07	6.53098e-07
30.8884	1.99702e-06	3.87504e-08	32374.6	7.0948e-07	6.45895e-07
37.2759	1.99567e-06	4.6728e-08	26827	7.02598e-07	6.39303e-07
44.9843	1.9937e-06	5.63284e-08	22230	6.96049e-07	6.33584e-07
54.2867	1.99085e-06	6.7867e-08	18420.7	6.91664e-07	6.28519e-07
65.5129	1.98672e-06	8.17099e-08	15264.2	6.87583e-07	6.2378e-07
79.0604	1.98076e-06	9.82731e-08	12648.6	6.8497e-07	6.19249e-07
95.4095	1.97219e-06	1.18016e-07	10481.1	6.83854e-07	6.15366e-07
115.14	1.95994e-06	1.41421e-07	8685.11	6.82646e-07	6.11245e-07
138.95	1.94257e-06	1.68953e-07	7196.86	6.82706e-07	6.07194e-07
167.683	1.91822e-06	2.00988e-07	5963.62	6.86487e-07	6.02557e-07
202.359	1.88462e-06	2.37708e-07	4941.71	6.9259e-07	5.9732e-07
244.205	1.83924e-06	2.78946e-07	4094.92	7.05975e-07	5.92227e-07
294.705	1.77965e-06	3.24028e-07	3393.22	7.22547e-07	5.85802e-07
355.648	1.70421e-06	3.71657e-07	2811.77	7.48935e-07	5.79063e-07
429.193	1.61283e-06	4.19931e-07	2329.95	7.85204e-07	5.7129e-07
517.947	1.50771e-06	4.66578e-07	1930.7	8.31426e-07	5.6197e-07
625.055	1.39348e-06	5.09389e-07	1599.86	8.90306e-07	5.50035e-07
754.312	1.27646e-06	5.46685e-07	1325.71	9.61261e-07	5.35964e-07
910.298	1.16341e-06	5.77614e-07	1098.54	1.04314e-06	5.1887e-07
1098.54	1.06006e-06	6.0217e-07	910.298	1.13434e-06	4.97375e-07
1325.71	9.70232e-07	6.20967e-07	754.312	1.23127e-06	4.72525e-07
1599.86	8.95615e-07	6.34942e-07	625.055	1.33363e-06	4.44913e-07
1930.7	8.36034e-07	6.45104e-07	517.947	1.42947e-06	4.12886e-07
2329.95	7.90042e-07	6.5237e-07	429.193	1.52299e-06	3.7878e-07
2811.77	7.55527e-07	6.57504e-07	355.648	1.60158e-06	3.43285e-07
3393.22	7.30209e-07	6.61101e-07	294.705	1.67168e-06	3.07507e-07
4094.92	7.11965e-07	6.63605e-07	244.205	1.72841e-06	2.73186e-07
4941.71	6.98996e-07	6.65341e-07	202.359	1.77382e-06	2.38419e-07
5963.62	6.89869e-07	6.6654e-07	167.683	1.81039e-06	2.06443e-07
7196.86	6.83492e-07	6.67368e-07	138.95	1.84055e-06	1.76564e-07
8685.11	6.7906e-07	6.67938e-07	115.14	1.85993e-06	1.51163e-07
10481.1	6.75992e-07	6.6833e-07	95.4095	1.87633e-06	1.2796e-07
12648.6	6.73872e-07	6.686e-07	79.0604	1.88922e-06	1.08035e-07
15264.2	6.72411e-07	6.68786e-07	65.5129	1.90042e-06	9.04329e-08
18420.7	6.71405e-07	6.68913e-07	54.2867	1.90193e-06	7.28924e-08
22230	6.70713e-07	6.69001e-07	44.9843	1.90872e-06	6.20765e-08
26827	6.70237e-07	6.69061e-07	37.2759	1.91293e-06	5.29266e-08
32374.6	6.6991e-07	6.69102e-07	30.8884	1.91852e-06	4.42309e-08
39069.4	6.69685e-07	6.6913e-07	25.5955	1.91672e-06	3.68087e-08
47148.7	6.69531e-07	6.6915e-07	21.2095	1.91442e-06	3.05432e-08
56898.7	6.69425e-07	6.69163e-07	17.5751	1.93524e-06	2.54849e-08
68664.9	6.69352e-07	6.69172e-07	14.5635	1.93197e-06	2.12351e-08
82864.3	6.69302e-07	6.69179e-07	12.0679	1.93209e-06	1.79052e-08
100000	6.69268e-07	6.69183e-07	10	1.91379e-06	1.46543e-08

## Sheet: Figure 2c
f model (Hz)	norm(I,s_AC) model (A) WxL=50x50 um	norm(I,s_AC) model (A) WxL=100x100 um	norm(I,s_AC) model (A) WxL=200x50 um	f exp (Hz)	norm(I,s_AC) exp (A) WxL=50x50 um	norm(I,s_AC) exp (A) WxL=100x100 um	norm(I,s_AC) exp (A) WxL=200x50 um
10	1	1	1	100000	0.13867	0.09129	0.032
12.0679	1	0.99989	0.99997	82864.3	0.10967	0.07014	0.026
14.5635	0.99999	0.99974	0.99992	68664.9	0.08167	0.05657	0.01948
17.5751	0.99998	0.99951	0.99985	56898.7	0.05853	0.04489	0.01469
21.2095	0.99997	0.99918	0.99975	47148.7	0.04013	0.03581	0.01027
25.5955	0.99995	0.9987	0.99961	39069.4	0.02424	0.02793	0.0069
30.8884	0.99992	0.998	0.99939	32374.6	0.01205	0.02142	0.00375
37.2759	0.99988	0.99698	0.99909	26827	0.00355	0.01593	0.00179
44.9843	0.99981	0.9955	0.99864	22230	0	0.0107	0.000300611
54.2867	0.99972	0.99335	0.99799	18420.7	0.000714799	0.0072	0
65.5129	0.99959	0.99025	0.99704	15264.2	0.0105	0.00394	0.000685143
79.0604	0.9994	0.98577	0.99566	12648.6	0.02927	0.00186	0.00269
95.4095	0.99913	0.97933	0.99367	10481.1	0.05983	0.000963861	0.00665
115.14	0.99873	0.97012	0.99078	8685.11	0.10468	0	0.01331
138.95	0.99814	0.95707	0.98661	7196.86	0.1639	4.73253e-05	0.02407
167.683	0.9973	0.93877	0.98062	5963.62	0.23572	0.00307	0.03928
202.359	0.99606	0.91351	0.97206	4941.71	0.31647	0.00794	0.06167
244.205	0.99427	0.8794	0.95991	4094.92	0.40107	0.01862	0.09146
294.705	0.99168	0.83461	0.94289	3393.22	0.48554	0.03185	0.13016
355.648	0.98794	0.77791	0.9194	2811.77	0.56291	0.05292	0.17792
429.193	0.98254	0.70922	0.88768	2329.95	0.63221	0.08188	0.23496
517.947	0.9748	0.63021	0.84602	1930.7	0.69155	0.11878	0.30013
625.055	0.96379	0.54435	0.79322	1599.86	0.74075	0.16578	0.3717
754.312	0.94826	0.45639	0.72914	1325.71	0.78094	0.22243	0.44752
910.298	0.92666	0.37142	0.65515	1098.54	0.81375	0.2878	0.52443
1098.54	0.89718	0.29373	0.57421	910.298	0.83967	0.36061	0.59985
1325.71	0.85793	0.22622	0.49043	754.312	0.85983	0.43799	0.67003
1599.86	0.80735	0.17013	0.4082	625.055	0.87698	0.51971	0.73183
1930.7	0.74474	0.12535	0.33138	517.947	0.89053	0.59622	0.78538
2329.95	0.67089	0.09078	0.2627	429.193	0.90096	0.67088	0.82957
2811.77	0.5884	0.06484	0.20365	355.648	0.91406	0.73363	0.86451
3393.22	0.50141	0.04581	0.15461	294.705	0.92099	0.78959	0.89198
4094.92	0.41488	0.03209	0.11515	244.205	0.92829	0.83488	0.91282
4941.71	0.33348	0.02234	0.0843	202.359	0.93743	0.87113	0.92894
5963.62	0.26078	0.01548	0.06079	167.683	0.9442	0.90033	0.9425
7196.86	0.19881	0.01069	0.04328	138.95	0.95189	0.92441	0.94992
8685.11	0.14813	0.00736	0.03049	115.14	0.95879	0.93988	0.95787
10481.1	0.10817	0.00505	0.02129	95.4095	0.9647	0.95297	0.96439
12648.6	0.07761	0.00346	0.01476	79.0604	0.97067	0.96326	0.96853
15264.2	0.05486	0.00236	0.01016	65.5129	0.97413	0.9722	0.97275
18420.7	0.03825	0.00161	0.00695	54.2867	0.98285	0.97341	0.97478
22230	0.02634	0.00109	0.00472	44.9843	0.98533	0.97884	0.97523
26827	0.01789	0.000728587	0.00317	37.2759	0.98597	0.98219	0.97892
32374.6	0.01196	0.000482756	0.00211	30.8884	0.98695	0.98665	0.97929
39069.4	0.00783	0.000313852	0.00137	25.5955	0.99135	0.98522	0.98399
47148.7	0.00496	0.000197824	0.000865816	21.2095	0.99628	0.98338	0.98034
56898.7	0.00297	0.000118131	0.000517367	17.5751	0.99198	1	0.9835
68664.9	0.0016	6.33986e-05	0.000277788	14.5635	0.99209	0.99739	0.98794
82864.3	0.00065082	2.58116e-05	0.000113132	12.0679	0.99788	0.99749	0.98612
100000	0	0	0	10	1	0.98288	1

## Sheet: figure 2d
f model (Hz)	OECT sens model (uA/ohm) WxL=50x50 um	OECT sens model (uA/ohm) WxL=100x100 um	OECT sens model (uA/ohm) WxL=200x50 um	f exp (Hz)	OECT sens exp (uA/ohm) WxL=50x50 um	err sens (uA/ohm) WxL=50x50 um	OECT sens exp (uA/ohm) WxL=100x100 um	err sens (uA/ohm) WxL=100x100 um	OECT sens exp (uA/ohm) WxL=200x50 um	err sens (uA/ohm) WxL=200x50 um
30.8884	2.82403e-06	2.46244e-05	3.39264e-05	117	3.85838e-06	1.05736e-06	4.89057e-05	1.08418e-05	8.60949e-05	6.73633e-06
37.2759	3.40782e-06	2.96776e-05	4.09217e-05	330	1.06258e-05	1.66344e-06	0.000135533	1.30277e-05	0.000251762	1.4784e-05
44.9843	4.11216e-06	3.57464e-05	4.93481e-05	1170	3.37396e-05	1.41237e-06	0.000193393	9.72185e-06	0.000654988	3.11623e-05
54.2867	4.96188e-06	4.30192e-05	5.94899e-05	3330	0.000101632	2.47417e-06	0.000183504	1.00595e-05	0.000402791	1.68131e-05
65.5129	5.98683e-06	5.17069e-05	7.16816e-05	11700	8.7953e-05	2.35862e-06	0.000188403	9.74904e-06	0.000247559	1.65233e-05
79.0604	7.22288e-06	6.20374e-05	8.63115e-05
95.4095	8.71302e-06	7.42396e-05	0.000103822
115.14	1.05087e-05	8.85147e-05	0.000124703
138.95	1.2671e-05	0.000104986	0.000149468
167.683	1.52725e-05	0.000123618	0.000178609
202.359	1.83977e-05	0.00014411	0.000212514
244.205	2.21444e-05	0.000165771	0.000251317
294.705	2.66227e-05	0.000187421	0.000294692									1
355.648	3.19525e-05	0.000207417	0.000341557
429.193	3.82557e-05	0.000223885	0.000389777
517.947	4.56425e-05	0.000235185	0.000435977
625.055	5.41864e-05	0.000240454	0.000475717
754.312	6.38837e-05	0.000239938	0.000504236
910.298	7.45964e-05	0.000234885	0.000517721
1098.54	8.59826e-05	0.000227075	0.000514632
1325.71	9.74352e-05	0.000218247	0.000496319
1599.86	0.000108072	0.000209716	0.000466541
1930.7	0.000116833	0.000202253	0.000430186
2329.95	0.000122716	0.000196161	0.000391938
2811.77	0.000125087	0.000191429	0.000355412
3393.22	0.000123923	0.000187883	0.000322897
4094.92	0.000119828	0.000185293	0.000295481
4941.71	0.00011381	0.000183437	0.000273352
5963.62	0.000106961	0.000182123	0.000256121
7196.86	0.000100187	0.000181202	0.000243096
8685.11	9.40903e-05	0.00018056	0.000233483
10481.1	8.89665e-05	0.000180115	0.000226523
12648.6	8.48784e-05	0.000179808	0.000221557
15264.2	8.17437e-05	0.000179595	0.000218052
18420.7	7.94113e-05	0.000179449	0.000215598
22230	7.77149e-05	0.000179349	0.00021389
26827	7.65013e-05	0.000179279	0.000212706
32374.6	7.56437e-05	0.000179232	0.000211887

## Sheet: figure 2e
f model (Hz)	OECT sens model (uA/ohm) WxL=200x50 um	micro sens model (uA/ohm) WxL=200x50 um	f exp (Hz)	OECT sens exp (uA/ohm) WxL=200x50 um	err sens (uA/ohm) WxL=200x50 um	micro sens exp (uA/ohm) WxL=200x50 um	err sens (uA/ohm) WxL=200x50 um
30.8884	3.39264e-05	2.3515e-07	117	8.60949e-05	6.73633e-06	2.647e-06	1.44941e-08
37.2759	4.09217e-05	3.42286e-07	330	0.000251762	1.4784e-05	2.4707e-05	2.44702e-06
44.9843	4.93481e-05	4.98117e-07	1170	0.000654988	3.11623e-05	0.000158017	7.21239e-06
54.2867	5.94899e-05	7.24648e-07	3330	0.000402791	1.68131e-05	0.000205508	8.76404e-06
65.5129	7.16816e-05	1.05368e-06	11700	0.000247559	1.65233e-05	0.000199344	8.47372e-06
79.0604	8.63115e-05	1.53102e-06
95.4095	0.000103822	2.22231e-06
115.14	0.000124703	3.22091e-06
138.95	0.000149468	4.65818e-06
167.683	0.000178609	6.71597e-06
202.359	0.000212514	9.64015e-06
244.205	0.000251317	1.37515e-05
294.705	0.000294692	1.9446e-05					1
355.648	0.000341557	2.71724e-05
429.193	0.000389777	3.73668e-05
517.947	0.000435977	5.03335e-05
625.055	0.000475717	6.60782e-05
754.312	0.000504236	8.41535e-05
910.298	0.000517721	0.000103615
1098.54	0.000514632	0.000123176
1325.71	0.000496319	0.00014152
1599.86	0.000466541	0.000157641
1930.7	0.000430186	0.000171017
2329.95	0.000391938	0.000181597
2811.77	0.000355412	0.000189654
3393.22	0.000322897	0.000195614
4094.92	0.000295481	0.000199927
4941.71	0.000273352	0.000203001
5963.62	0.000256121	0.000205167
7196.86	0.000243096	0.000206681
8685.11	0.000233483	0.000207734
10481.1	0.000226523	0.000208463
12648.6	0.000221557	0.000208967
15264.2	0.000218052	0.000209314
18420.7	0.000215598	0.000209553
22230	0.00021389	0.000209717
26827	0.000212706	0.00020983
32374.6	0.000211887	0.000209908

## Sheet: figure 2f
f model (Hz)	OECT gain model (dB) WxL=50x50 um	OECT gain model (dB) WxL=100x100 um	OECT gain model (dB) WxL=200x50 um	f exp (Hz)	OECT gain exp (dB) WxL=50x50 um	OECT gain exp (dB) WxL=100x100 um	OECT gain exp (dB) WxL=200x50 um
30.8884	48.6932	34.2421	43.1838	117	34.3454	25	30.2491
37.2759	47.0606	32.6102	41.5513	330	24.8524	7.20038	20.1647
44.9843	45.428	30.9786	39.9188	1170	18.6085	8.17475	12.3496
54.2867	43.7954	29.3476	38.2863	3330	9.5931	3.1337	5.84537
65.5129	42.1628	27.7172	36.654	11700	4.25163	2.51701	-1.12427
79.0604	40.5303	26.0879	35.0217
95.4095	38.8978	24.4601	33.3897
115.14	37.2654	22.8346	31.758
138.95	35.6331	21.2122	30.1266
167.683	34.001	19.5946	28.4959
202.359	32.3691	17.9836	26.8661
244.205	30.7376	16.3824	25.2375
294.705	29.1067	14.7951	23.6108						1
355.648	27.4764	13.2276	21.9867
429.193	25.8473	11.6882	20.3666
517.947	24.2198	10.1879	18.7521
625.055	22.5947	8.741	17.1458
754.312	20.9729	7.36542	15.5512
910.298	19.3561	6.08188	13.9734
1098.54	17.7463	4.91218	12.4194
1325.71	16.1469	3.87614	10.8989
1599.86	14.5621	2.98774	9.42443
1930.7	12.9982	2.25189	8.01236
2329.95	11.4638	1.66312	6.68214
2811.77	9.97037	1.20703	5.45538
3393.22	8.53281	0.86359	4.3533
4094.92	7.16948	0.61098	3.39315
4941.71	5.90139	0.42861	2.58447
5963.62	4.75029	0.2988	1.92676
7196.86	3.73537	0.20736	1.40953
8685.11	2.86945	0.14344	1.01497
10481.1	2.15591	0.099	0.72167
12648.6	1.58783	0.06822	0.50816
15264.2	1.14972	0.04696	0.35523
18420.7	0.82107	0.0323	0.24701
22230	0.58008	0.0222	0.17111
26827	0.4065	0.01526	0.11822
32374.6	0.28317	0.01048	0.08152
