# Supplementary material for: AC amplification gain in organic electrochemical transistors for impedance-based single cell sensors
Source: Nat Commun. 2022 Sep 15;13:5423. doi: 10.1038/s41467-022-33094-2 (PMC9477811; doi:10.1038/s41467-022-33094-2)
Supplement: Supplementary file 3 — Source Data [file 41467_2022_33094_MOESM3_ESM.zip › Source data/Figure 3.xlsx]

## Sheet: Figure_3b
time (min)	OECT Amplitude (A)	micro Amplitude (A)
0	7.8171e-06	1.29486e-06
10	7.63534e-06	1.27542e-06
20	7.7171e-06	1.28526e-06
25	5.70808e-06	1.24348e-06
30	5.19564e-06	1.09846e-06
45	3.19607e-06	8.15201e-07
60	2.83886e-06	7.11149e-07
75	2.6505e-06	6.59156e-07
105	2.45535e-06	6.0423e-07
135	2.28528e-06	5.91551e-07
150	2.29671e-06	5.84478e-07
180	2.18461e-06	5.60725e-07
195	2.70592e-06	6.30988e-07
250	7.24216e-06	1.30115e-06

## Sheet: Figure_3c 
f (Hz)	OECT Amp. bef. trypsine (A)	micro Amp. bef. trypsine (A)	OECT Amp. aft. trypsine (A)	micro Amp. aft. trypsine (A)
32374.6	1.65895e-06	1.56297e-06	2.53789e-06	2.4729e-06
26827	1.53472e-06	1.45619e-06	2.42509e-06	2.38021e-06
22230	1.41898e-06	1.3596e-06	2.3225e-06	2.2911e-06
18420.7	1.3117e-06	1.26792e-06	2.23085e-06	2.20958e-06
15264.2	1.21162e-06	1.18403e-06	2.15472e-06	2.13381e-06
12648.6	1.11966e-06	1.10817e-06	2.10055e-06	2.06274e-06
10481.1	1.03603e-06	1.03982e-06	2.07187e-06	1.99335e-06
8685.11	9.59825e-07	9.74934e-07	2.08187e-06	1.93018e-06
7196.86	8.97794e-07	9.17037e-07	2.1412e-06	1.86982e-06
5963.62	8.4986e-07	8.62662e-07	2.26331e-06	1.81248e-06
4941.71	8.24317e-07	8.15586e-07	2.4657e-06	1.7578e-06
4094.92	8.26838e-07	7.7175e-07	2.76155e-06	1.70543e-06
3393.22	8.70544e-07	7.31652e-07	3.15788e-06	1.65411e-06
2811.77	9.55665e-07	6.96079e-07	3.65863e-06	1.60221e-06
2329.95	1.08985e-06	6.62677e-07	4.25905e-06	1.54764e-06
1930.7	1.27751e-06	6.33642e-07	4.94111e-06	1.4928e-06
1599.86	1.51737e-06	6.08248e-07	5.6899e-06	1.43361e-06
1325.71	1.81803e-06	5.83078e-07	6.46091e-06	1.36925e-06
1098.54	2.18461e-06	5.60725e-07	7.24216e-06	1.30115e-06
910.298	2.62645e-06	5.41311e-07	7.98451e-06	1.22278e-06
754.312	3.11503e-06	5.18828e-07	8.66041e-06	1.14837e-06
625.055	3.76355e-06	4.98391e-07	9.2544e-06	1.06762e-06
517.947	4.40833e-06	4.77479e-07	9.76165e-06	9.84613e-07
429.193	5.2223e-06	4.57522e-07	1.01707e-05	9.0303e-07
355.648	6.01033e-06	4.4028e-07	1.04943e-05	8.28604e-07
294.705	6.85341e-06	4.17015e-07	1.07569e-05	7.55241e-07
244.205	7.69089e-06	3.91647e-07	1.09593e-05	6.94699e-07
202.359	8.46278e-06	3.73917e-07	1.1114e-05	6.36874e-07
167.683	9.16965e-06	3.56461e-07	1.12425e-05	5.8896e-07
138.95	9.78268e-06	3.44627e-07	1.13415e-05	5.45681e-07
115.14	1.02964e-05	3.28898e-07	1.1433e-05	5.12405e-07
95.4095	1.07265e-05	3.1475e-07	1.15053e-05	4.80411e-07
79.0604	1.10671e-05	3.01446e-07	1.15734e-05	4.51706e-07
65.5129	1.13326e-05	2.95766e-07	1.16411e-05	4.28482e-07
54.2867	1.15492e-05	2.81346e-07	1.16995e-05	4.2033e-07
44.9843	1.16974e-05	2.83862e-07	1.17585e-05	3.93194e-07
37.2759	1.18241e-05	2.81417e-07	1.18368e-05	3.70953e-07
30.8884	1.1916e-05	2.72941e-07	1.19098e-05	3.53368e-07

## Sheet: Figure_3d
f (Hz)	log_10(OECT sens) log_10(A)	err sens (uA/ohm) log_10(A)	log_10(micro sens) log_10(A)	err sens (uA/ohm) log_10(A)
47148.7	-6.18151	0.0976	-6.17946	0.07276
39069.4	-6.16521	0.08937	-6.16294	0.06609
32374.6	-6.14976	0.08173	-6.14942	0.06014
26827	-6.13517	0.07459	-6.13451	0.05541
22230	-6.11991	0.06776	-6.12253	0.05025
18420.7	-6.10419	0.06104	-6.11057	0.04624
15264.2	-6.08577	0.05484	-6.09997	0.04247
12648.6	-6.06367	0.04827	-6.09031	0.03903
10481.1	-6.03574	0.04224	-6.08399	0.03624
8685.11	-6.00082	0.0367	-6.07685	0.03343
7196.86	-5.95755	0.03133	-6.07224	0.03139
5963.62	-5.90519	0.02667	-6.068	0.0289
4941.71	-5.8448	0.02351	-6.06623	0.02709
4094.92	-5.77849	0.02135	-6.06593	0.02567
3393.22	-5.70944	0.01989	-6.06775	0.02439
2811.77	-5.63897	0.01998	-6.07235	0.02282
2329.95	-5.56995	0.02025	-6.08117	0.02292
1930.7	-5.50418	0.02097	-6.09366	0.02245
1599.86	-5.44357	0.02235	-6.11076	0.02235
1325.71	-5.39095	0.02422	-6.13438	0.02251
1098.54	-5.34743	0.027	-6.16459	0.02269
910.298	-5.31536	0.03073	-6.20288	0.02342
754.312	-5.29538	0.03643	-6.24612	0.02556
625.055	-5.29072	0.0419	-6.30233	0.02726
517.947	-5.29727	0.05173	-6.36764	0.03114
429.193	-5.32387	0.05977	-6.43515	0.03412
355.648	-5.35991	0.07286	-6.52571	0.04087
294.705	-5.41098	0.08657	-6.61609	0.05045
244.205	-5.4734	0.10158	-6.71052	0.07614
202.359	-5.54612	0.11868	-6.81764	0.07848
167.683	-5.62635	0.13898	-6.92678	0.10222
138.95	-5.71035	0.15672	-7.05168	0.13446
115.14	-5.7961	0.1771	-7.18088	0.1956
95.4095	-5.88414	0.2012	-7.3045	0.27038
79.0604	-5.96393	0.22196	-7.46294	0.43168
65.5129	-6.03464	0.24369	-7.64967	0.64445
54.2867	-6.09954	0.26057	-7.65814	0.83992

## Sheet: Figure 3e
f (Hz)	OECT gain (dB)	err (dB)
47148.7	-0.04103	2.43468
39069.4	-0.04546	2.22307
32374.6	-0.00674	2.02943
26827	-0.01315	1.85847
22230	0.05244	1.6871
18420.7	0.12761	1.53148
15264.2	0.28409	1.38719
12648.6	0.53297	1.2415
10481.1	0.96486	1.11311
8685.11	1.52051	0.99289
7196.86	2.29384	0.88702
5963.62	3.25623	0.78655
4941.71	4.42869	0.71733
4094.92	5.74891	0.66778
3393.22	7.16616	0.62948
2811.77	8.66765	0.6066
2329.95	10.2245	0.6116
1930.7	11.7896	0.61439
1599.86	13.3439	0.63206
1325.71	14.8686	0.66128
1098.54	16.3432	0.70545
910.298	17.7505	0.77269
754.312	19.0148	0.89007
625.055	20.2321	0.99976
517.947	21.4074	1.20763
429.193	22.2256	1.37637
355.648	23.316	1.67078
294.705	24.1022	2.00398
244.205	24.7424	2.53889
202.359	25.4304	2.84553
167.683	26.0085	3.45048
138.95	26.8267	4.13
115.14	27.6955	5.27719
95.4095	28.4073	6.74045
79.0604	29.9802	9.7081
65.5129	32.3005	13.7798
54.2867	31.1721	17.5882
